# Supplementary material for: Whole-Genome Metalloproteases in the Wheat Sharp Eyespot Pathogen Rhizoctonia cerealis and a Role in Fungal Virulence
Source: Int J Mol Sci. 2022 Sep 14;23(18):10691. doi: 10.3390/ijms231810691 (PMC9505970; doi:10.3390/ijms231810691)
Supplement: Supplementary file 1 [file ijms-23-10691-s001.zip]

Archive with 6 entries (6 files):
- Figure S1.jpg
- Figure S2.jpg
- Figure S3.jpg
- Figure S4.jpg
- File S1.fasta
- Table S1-S3.xlsx
