# Supplementary material for: Whole-Genome Metalloproteases in the Wheat Sharp Eyespot Pathogen Rhizoctonia cerealis and a Role in Fungal Virulence
Source: Int J Mol Sci. 2022 Sep 14;23(18):10691. doi: 10.3390/ijms231810691 (PMC9505970; doi:10.3390/ijms231810691)
Supplement: Supplementary file 1 [file ijms-23-10691-s001.zip › Table S1-S3.xlsx]

## Sheet: S1
	Table S1. Functional annotation of R. cerealis Rc207 metalloproteases
	Gene ID	OrthoMCL	#	Merops	SP	TM	Cys		PHI		TrEMBL		nr		GO	KEGG	KOG	KOG_class	Pfam	Swissprot
	Rc_07225.1	OG6_100142	3	M14A	SP-20	Sec	6	:		:	Carboxypeptidase a2 {ECO:0000313|EMBL:KEP49062.1} OS=Rhizoctonia solani 123E PE=4 SV=1	:	carboxypeptidase a2 [Rhizoctonia solani AG-3 Rhs1AP]	:	Molecular Function: peptidase activity, acting on L-amino acid peptides (GO:0070011);	--	[S]	Function unknown	Zinc carboxypeptidase	Metallocarboxypeptidase A (Precursor) GN=MCPA OS=Trichophyton rubrum (Athlete&apos;s foot fungus) PE=1 SV=1	:
	Rc_13749.1	OG6_100142	3	M14A	SP-20	Sec	5	:		:	Carboxypeptidase a2 {ECO:0000313|EMBL:KEP49062.1} OS=Rhizoctonia solani 123E PE=4 SV=1	:	carboxypeptidase a2 [Rhizoctonia solani AG-3 Rhs1AP]	:	Molecular Function: peptidase activity (GO:0008233);	--	[S]	Function unknown	Zinc carboxypeptidase	Metallocarboxypeptidase A-like protein MCYG_01475 (Precursor) GN=MCYG_01475 OS=Arthroderma otae (strain ATCC MYA-4605 / CBS 113480) PE=3 SV=1	:
	Rc_05958.1	OG6_100142	3	M14A	SP-29	Sec	4	:		:	Carboxypeptidase a2 {ECO:0000313|EMBL:KEP49062.1} OS=Rhizoctonia solani 123E PE=4 SV=1	:	carboxypeptidase a2 [Rhizoctonia solani AG-3 Rhs1AP]	:	Molecular Function: peptidase activity, acting on L-amino acid peptides (GO:0070011);	--	[S]	Function unknown	Zinc carboxypeptidase	Metallocarboxypeptidase A-like protein MCYG_01475 (Precursor) GN=MCYG_01475 OS=Arthroderma otae (strain ATCC MYA-4605 / CBS 113480) PE=3 SV=1	:
	Rc_06886.1	OG6_100162	1	M13	no	1	9	:		:	Endothelin-converting enzyme {ECO:0000313|EMBL:KEP54711.1} OS=Rhizoctonia solani 123E PE=4 SV=1	:	hypothetical protein RSOLAG1IB_00708 [Rhizoctonia solani AG-1 IB]	:	--	--	[E]	Amino acid transport and metabolism	Peptidase family M13	--	:
	Rc_02346.1	OG6_100342	3	M24A	no	0	13	:		:	Uncharacterized protein {ECO:0000313|EMBL:KDN47863.1} (Fragment) OS=Rhizoctonia solani AG-8 WAC10335 PE=3 SV=1	:	hypothetical protein RSAG8_03283, partial [Rhizoctonia solani AG-8 WAC10335]	:	--	K01265|0|shs:STEHIDRAFT_166266|methionine aminopeptidase; K01265 methionyl aminopeptidase [EC:3.4.11.18] (A)	[O]	Posttranslational modification, protein turnover, chaperones	Metallopeptidase family M24	Methionine aminopeptidase 1 {ECO:0000255|HAMAP-Rule:MF_03174} (Precursor) GN=MAP1 OS=Saccharomyces cerevisiae (strain ATCC 204508 / S288c) PE=1 SV=2	:
	Rc_04425.1	OG6_100342	3	M24A	no	0	5	:		:	Methionine aminopeptidase 1 {ECO:0000256|HAMAP-Rule:MF_03174} OS=Rhizoctonia solani 123E PE=3 SV=1	:	Methionine aminopeptidase 1B, chloroplastic OS=Arabidopsis thaliana GN=MAP1B PE=2 SV=2 [Rhizoctonia solani AG-1 IB]	:	Molecular Function: peptidase activity (GO:0008233);	K01265|8.51173e-116|cput:CONPUDRAFT_130989|methionyl aminopeptidase; K01265 methionyl aminopeptidase [EC:3.4.11.18] (A)	[O]	Posttranslational modification, protein turnover, chaperones	Metallopeptidase family M24	Methionine aminopeptidase 1 {ECO:0000255|HAMAP-Rule:MF_03174} (Precursor) GN=MAP1 OS=Saccharomyces cerevisiae (strain ATCC 204508 / S288c) PE=1 SV=2	:
	Rc_04672.1	OG6_100342	3	M24A	no	0	13	:	PHI:1181|(Sc_Kic1)|I1RNY7|5518|Gibberella_zeae_(related:_Fusarium_graminearum)|Reduced_virulence	:	Methionine aminopeptidase {ECO:0000313|EMBL:EUC67399.1} OS=Rhizoctonia solani AG-3 Rhs1AP PE=3 SV=1	:	methionine aminopeptidase [Rhizoctonia solani AG-3 Rhs1AP]	:	--	K01265|7.92545e-166|shs:STEHIDRAFT_166266|methionine aminopeptidase; K01265 methionyl aminopeptidase [EC:3.4.11.18] (A)	[O]	Posttranslational modification, protein turnover, chaperones	Protein kinase domain	Methionine aminopeptidase 1 {ECO:0000255|HAMAP-Rule:MF_03174} (Precursor) GN=MAP1 OS=Saccharomyces cerevisiae (strain ATCC 204508 / S288c) PE=1 SV=2	:
	Rc_02851.1	OG6_100384	1	M41	no	0	5	:	PHI:1566|GzOB006|I1RC95|5518|Gibberella_zeae_(related:_Fusarium_graminearum)|Lethal	:	Inner membrane AAA protease Yta12 {ECO:0000313|EMBL:KEP52235.1} OS=Rhizoctonia solani 123E PE=3 SV=1	:	inner membrane AAA protease Yta12 [Rhizoctonia solani 123E]	:	Molecular Function: metalloendopeptidase activity (GO:0004222); Molecular Function: ATP binding (GO:0005524); Biological Process: proteolysis (GO:0006508); Molecular Function: zinc ion binding (GO:0008270); Cellular Component: integral component of membrane (GO:0016021); Molecular Function: nucleoside-triphosphatase activity (GO:0017111); Biological Process: protein catabolic process (GO:0030163);	K08956|0|cput:CONPUDRAFT_46099|ATP-dependent metallopeptidase Hfl; K08956 AFG3 family protein [EC:3.4.24.-] (A)	[O]	Posttranslational modification, protein turnover, chaperones	Peptidase family M41	Mitochondrial respiratory chain complexes assembly protein rca1 GN=yta12 OS=Schizosaccharomyces pombe (strain 972 / ATCC 24843) PE=3 SV=1	:
	Rc_02035.1	OG6_100422	1	M16A	no	0	9	:		:	Insulysin {ECO:0000313|EMBL:KEP55509.1} OS=Rhizoctonia solani 123E PE=3 SV=1	:	insulysin [Rhizoctonia solani 123E]	:	--	K01408|0|adl:AURDEDRAFT_110880|hypothetical protein; K01408 insulysin [EC:3.4.24.56] (A)	[O]	Posttranslational modification, protein turnover, chaperones	Insulinase (Peptidase family M16)	A-factor-processing enzyme GN=STE23 OS=Saccharomyces cerevisiae (strain ATCC 204508 / S288c) PE=1 SV=2	:
	Rc_11432.1	OG6_100435	1	M38	no	0	26	:	PHI:2804|ecp6|Q2FDM5|93612|Setosphaeria_turcica|Reduced_virulence	:	Carbamoyl-phosphate synthase {ECO:0000313|EMBL:EUC61614.1} OS=Rhizoctonia solani AG-3 Rhs1AP PE=3 SV=1	:	carbamoyl-phosphate synthase [Rhizoctonia solani AG-3 Rhs1AP]	:	Molecular Function: aspartate carbamoyltransferase activity (GO:0004070); Molecular Function: ATP binding (GO:0005524); Biological Process: 'de novo' pyrimidine nucleobase biosynthetic process (GO:0006207); Biological Process: glutamine catabolic process (GO:0006543); Molecular Function: amino acid binding (GO:0016597); Molecular Function: metal ion binding (GO:0046872); Biological Process: carba…	K11541|0|mrr:Moror_3989|bifunctional pyrimidine biosynthesis protein; K11541 carbamoyl-phosphate synthase / aspartate carbamoyltransferase [EC:6.3.5.5 2.1.3.2] (A)	[R]	General function prediction only	Carbamoyl-phosphate synthase L chain, ATP binding domain	Aspartate carbamoyltransferase OS=Emericella nidulans (strain FGSC A4 / ATCC 38163 / CBS 112.46 / NRRL PE=3 SV=2	:
	Rc_07548.1	OG6_100503	3	M20F	no	0	10	:	PHI:2020|Tup1|XP_759427|5270|Ustilago_maydis|Mixed_outcome	:	Beta-ala-his dipeptidase {ECO:0000313|EMBL:EUC63300.1} OS=Rhizoctonia solani AG-3 Rhs1AP PE=4 SV=1	:	beta-ala-his dipeptidase [Rhizoctonia solani AG-3 Rhs1AP]	:	--	K14262|0|adl:AURDEDRAFT_112167|Zn-dependent exopeptidase; K14262 di- and tripeptidase [EC:3.4.-.-] (A)	[E]	Amino acid transport and metabolism	Peptidase family M20/M25/M40	Probable di- and tripeptidase DUG2 GN=DUG2 OS=Saccharomyces cerevisiae (strain ATCC 204508 / S288c) PE=1 SV=1	:
	Rc_08261.1	OG6_100503	3	M20F	no	0	5	:		:	Cytosol nonspecific dipeptidase {ECO:0000313|EMBL:KEP50394.1} OS=Rhizoctonia solani 123E PE=4 SV=1	:	cytosolic nonspecific dipeptidase [Rhizoctonia solani AG-1 IB]	:	Biological Process: proteolysis (GO:0006508); Molecular Function: metallopeptidase activity (GO:0008237); Molecular Function: dipeptidase activity (GO:0016805); Molecular Function: tripeptidase activity (GO:0034701);	K15428|0|fme:FOMMEDRAFT_17651|CNDP dipeptidase; K15428 Cys-Gly metallodipeptidase DUG1 [EC:3.4.13.-] (A)	[E]	Amino acid transport and metabolism	Peptidase family M20/M25/M40	Cys-Gly metallodipeptidase dug1 GN=dug1 OS=Schizosaccharomyces pombe (strain 972 / ATCC 24843) PE=2 SV=2	:
	Rc_11870.1	OG6_100503	3	M20F	no	0	5	:		:	Cytosol nonspecific dipeptidase {ECO:0000313|EMBL:KEP50394.1} OS=Rhizoctonia solani 123E PE=4 SV=1	:	cytosolic nonspecific dipeptidase [Rhizoctonia solani AG-1 IB]	:	Biological Process: proteolysis (GO:0006508); Molecular Function: metallopeptidase activity (GO:0008237); Molecular Function: dipeptidase activity (GO:0016805); Molecular Function: tripeptidase activity (GO:0034701);	K15428|0|adl:AURDEDRAFT_111539|CNDP dipeptidase; K15428 Cys-Gly metallodipeptidase DUG1 [EC:3.4.13.-] (A)	[E]	Amino acid transport and metabolism	Peptidase family M20/M25/M40	Cys-Gly metallodipeptidase dug1 GN=dug1 OS=Schizosaccharomyces pombe (strain 972 / ATCC 24843) PE=2 SV=2	:
	Rc_01385.1	OG6_100561	1	M03A	no	0	4	:		:	Metallopeptidase MepB {ECO:0000313|EMBL:CCO29707.1} OS=Thanatephorus cucumeris (strain AG1-IB / isolate 7/3/14) PE=3 SV=1	:	metallopeptidase MepB [Rhizoctonia solani AG-1 IB]	:	Molecular Function: metalloendopeptidase activity (GO:0004222); Biological Process: proteolysis (GO:0006508); Molecular Function: metal ion binding (GO:0046872);	--	[O]	Posttranslational modification, protein turnover, chaperones	Peptidase family M3	Saccharolysin GN=PRD1 OS=Saccharomyces cerevisiae (strain ATCC 204508 / S288c) PE=1 SV=1	:
	Rc_13340.1	OG6_100598	2	M24B	no	1	3	:		:	Uncharacterized protein {ECO:0000313|EMBL:KDN50702.1} (Fragment) OS=Rhizoctonia solani AG-8 WAC10335 PE=4 SV=1	:	hypothetical protein RSOLAG1IB_01226 [Rhizoctonia solani AG-1 IB]	:	--	--	--	--	Metallopeptidase family M24	Uncharacterized peptidase C18A7.01 OS=Schizosaccharomyces pombe (strain 972 / ATCC 24843) PE=3 SV=1	:
	Rc_11283.1	OG6_100598	2	M24B	no	0	5	:		:	Xaa-pro aminopeptidase {ECO:0000313|EMBL:KEP48752.1} OS=Rhizoctonia solani 123E PE=4 SV=1	:	Xaa-pro aminopeptidase [Rhizoctonia solani AG-3 Rhs1AP]	:	--	K18573|9.57478e-167|cput:CONPUDRAFT_143630|peptidase M24; K18573 intermediate cleaving peptidase 55 [EC:3.4.11.26] (A)	[E]	Amino acid transport and metabolism	Metallopeptidase family M24	Intermediate cleaving peptidase 55 GN=ICP55 OS=Saccharomyces cerevisiae (strain ATCC 204508 / S288c) PE=1 SV=1	:
	Rc_04130.1	OG6_100650	3	M38	no	0	13	:		:	Guanine deaminase {ECO:0000313|EMBL:KEP52807.1} OS=Rhizoctonia solani 123E PE=4 SV=1	:	hypothetical protein RSOLAG1IB_10616 [Rhizoctonia solani AG-1 IB]	:	--	K01487|0|gtr:GLOTRDRAFT_126770|guanine deaminase; K01487 guanine deaminase [EC:3.5.4.3] (A)	[FQ]	--	Amidohydrolase family	Probable guanine deaminase GN=SPCC1672.03c OS=Schizosaccharomyces pombe (strain 972 / ATCC 24843) PE=3 SV=1	:
	Rc_04367.1	OG6_100650	3	M38	no	0	5	:		:	Putative atrazine chlorohydrolase/guanine deaminase {ECO:0000313|EMBL:KEP52976.1} OS=Rhizoctonia solani 123E PE=4 SV=1	:	atrazine chlorohydrolase/guanine deaminase, putative [Rhizoctonia solani AG-3 Rhs1AP]	:	--	K01487|1.80944e-172|mrr:Moror_12454|atrazine chlorohydrolase guanine deaminase; K01487 guanine deaminase [EC:3.5.4.3] (A)	[FQ]	--	Amidohydrolase family	Probable guanine deaminase GN=SPCC1672.03c OS=Schizosaccharomyces pombe (strain 972 / ATCC 24843) PE=3 SV=1	:
	Rc_10403.1	OG6_100650	3	M38	no	0	13	:		:	Guanine deaminase {ECO:0000313|EMBL:KEP52807.1} OS=Rhizoctonia solani 123E PE=4 SV=1	:	hypothetical protein RSOLAG1IB_10616 [Rhizoctonia solani AG-1 IB]	:	--	K01487|0|gtr:GLOTRDRAFT_126770|guanine deaminase; K01487 guanine deaminase [EC:3.5.4.3] (A)	[FQ]	--	Amidohydrolase family	Probable guanine deaminase GN=SPCC1672.03c OS=Schizosaccharomyces pombe (strain 972 / ATCC 24843) PE=3 SV=1	:
	Rc_03798.1	OG6_100682	2	M17	no	0	4	:		:	Uncharacterized protein {ECO:0000313|EMBL:KDN37099.1} (Fragment) OS=Rhizoctonia solani AG-8 WAC10335 PE=3 SV=1	:	hypothetical protein RSAG8_10374, partial [Rhizoctonia solani AG-8 WAC10335]	:	--	K11142|0|adl:AURDEDRAFT_158038|hypothetical protein; K11142 cytosol aminopeptidase [EC:3.4.11.1 3.4.11.5] (A)	[R]	General function prediction only	Cytosol aminopeptidase family, catalytic domain	Putative aminopeptidase C13A11.05 GN=SPAC13A11.05 OS=Schizosaccharomyces pombe (strain 972 / ATCC 24843) PE=3 SV=1	:
	Rc_04271.1	OG6_100682	2	M17	no	0	4	:		:	Leucine aminopeptidase 3 {ECO:0000313|EMBL:CCO32117.1} OS=Thanatephorus cucumeris (strain AG1-IB / isolate 7/3/14) PE=3 SV=1	:	leucyl aminopeptidase [Rhizoctonia solani AG-1 IB]	:	--	K11142|0|adl:AURDEDRAFT_158038|hypothetical protein; K11142 cytosol aminopeptidase [EC:3.4.11.1 3.4.11.5] (A)	[R]	General function prediction only	Cytosol aminopeptidase family, catalytic domain	Putative aminopeptidase C13A11.05 GN=SPAC13A11.05 OS=Schizosaccharomyces pombe (strain 972 / ATCC 24843) PE=3 SV=1	:
	Rc_00710.1	OG6_100685	2	M28B	no	0	8	:		:	Vacuolar protein sorting-associated protein {ECO:0000313|EMBL:EUC66758.1} OS=Rhizoctonia solani AG-3 Rhs1AP PE=4 SV=1	:	hypothetical protein RSOLAG1IB_02516 [Rhizoctonia solani AG-1 IB]	:	--	K01301|0|dsq:DICSQDRAFT_183749|Zn-dependent exopeptidase; K01301 N-acetylated-alpha-linked acidic dipeptidase [EC:3.4.17.21] (A)	[OPR]	--	Peptidase family M28	Vacuolar protein sorting-associated protein 70 GN=VPS70 OS=Saccharomyces cerevisiae (strain ATCC 204508 / S288c) PE=1 SV=1	:
	Rc_05440.1	OG6_100685	2	M28B	no	0	3	:		:	Vacuolar protein sorting-associated protein {ECO:0000313|EMBL:KEP52070.1} OS=Rhizoctonia solani 123E PE=4 SV=1	:	vacuolar protein sorting-associated protein [Rhizoctonia solani 123E]	:	--	K01301|0|dsq:DICSQDRAFT_183749|Zn-dependent exopeptidase; K01301 N-acetylated-alpha-linked acidic dipeptidase [EC:3.4.17.21] (A)	[OPR]	--	Peptidase family M28	Vacuolar protein sorting-associated protein 70 GN=VPS70 OS=Saccharomyces cerevisiae (strain ATCC 204508 / S288c) PE=1 SV=1	:
	Rc_07650.1	OG6_100777	1	M16B	no	0	0	:		:	QCR1 core subunit of the ubiquinol-cytochrome C reductase complex protein {ECO:0000313|EMBL:KEP47823.1} OS=Rhizoctonia solani 123E PE=3 SV=1	:	QCR1 core subunit of the ubiquinol-cytochrome C reductase complex protein [Rhizoctonia solani AG-3 Rhs1AP]	:	Molecular Function: metalloendopeptidase activity (GO:0004222); Biological Process: proteolysis (GO:0006508); Molecular Function: metal ion binding (GO:0046872);	K17732|0|abv:AGABI2DRAFT145100|QCR1, AGABI2DRAFT_145100; core subunit of the ubiquinol-cytochrome c reductase complex; K17732 mitochondrial-processing peptidase subunit beta [EC:3.4.24.64] (A)	[O]	Posttranslational modification, protein turnover, chaperones	Insulinase (Peptidase family M16)	Mitochondrial-processing peptidase subunit beta (Precursor) GN=mppB OS=Lentinula edodes (Shiitake mushroom) PE=3 SV=1	:
	Rc_00148.1	OG6_100815	1	M24A	no	0	4	:		:	Methionine aminopeptidase 2 {ECO:0000256|HAMAP-Rule:MF_03175} OS=Rhizoctonia solani 123E PE=3 SV=1	:	methionine aminopeptidase [Rhizoctonia solani 123E]	:	Molecular Function: aminopeptidase activity (GO:0004177); Biological Process: proteolysis (GO:0006508); Molecular Function: metalloexopeptidase activity (GO:0008235); Biological Process: cellular process (GO:0009987); Molecular Function: metal ion binding (GO:0046872);	K01265|0|hir:HETIRDRAFT_145128|Metallo peptidase 24A; K01265 methionyl aminopeptidase [EC:3.4.11.18] (A)	[R]	General function prediction only	Metallopeptidase family M24	Methionine aminopeptidase 2 {ECO:0000255|HAMAP-Rule:MF_03175} GN=SCHCODRAFT_64644 OS=Schizophyllum commune (strain H4-8 / FGSC 9210) PE=3 SV=1	:
	Rc_03086.1	OG6_100896	3	M24B	no	0	5	:		:	Xaa-pro aminopeptidase P, putative {ECO:0000313|EMBL:EUC55311.1} OS=Rhizoctonia solani AG-3 Rhs1AP PE=4 SV=1	:	Xaa-pro aminopeptidase P, putative [Rhizoctonia solani AG-3 Rhs1AP]	:	Molecular Function: peptidase activity, acting on L-amino acid peptides (GO:0070011);	K01262|0|psq:PUNSTDRAFT_52482|Creatinase/aminopeptidase; K01262 Xaa-Pro aminopeptidase [EC:3.4.11.9] (A)	[E]	Amino acid transport and metabolism	Metallopeptidase family M24	Probable Xaa-Pro aminopeptidase P GN=AMPP OS=Laccaria bicolor (strain S238N-H82 / ATCC MYA-4686) PE=3 SV=1	:
	Rc_07114.1	OG6_100896	3	M24B	no	0	4	:		:	Xaa-pro aminopeptidase P, putative {ECO:0000313|EMBL:EUC55311.1} OS=Rhizoctonia solani AG-3 Rhs1AP PE=4 SV=1	:	X-Pro aminopeptidase [Rhizoctonia solani AG-1 IB]	:	Molecular Function: peptidase activity, acting on L-amino acid peptides (GO:0070011);	K01262|0|gtr:GLOTRDRAFT_78787|Creatinase/aminopeptidase; K01262 Xaa-Pro aminopeptidase [EC:3.4.11.9] (A)	[E]	Amino acid transport and metabolism	Metallopeptidase family M24	Probable Xaa-Pro aminopeptidase P GN=AMPP OS=Coprinopsis cinerea (strain Okayama-7 / 130 / ATCC MYA-4618 / FGSC PE=3 SV=1	:
	Rc_08618.1	OG6_100896	3	M24B	no	0	8	:		:	Aminopeptidase-P {ECO:0000313|EMBL:ELU40919.1} OS=Thanatephorus cucumeris (strain AG1-IA) PE=4 SV=1	:	aminopeptidase-P [Rhizoctonia solani AG-1 IA]	:	--	K01262|0|cput:CONPUDRAFT_89267|Creatinase aminopeptidase; K01262 Xaa-Pro aminopeptidase [EC:3.4.11.9] (A)	[E]	Amino acid transport and metabolism	Metallopeptidase family M24	Probable Xaa-Pro aminopeptidase P GN=AMPP OS=Tuber melanosporum (strain Mel28) PE=3 SV=1	:
	Rc_07572.1	OG6_100948	1	M01	no	0	4	:	Rv2467|PHI:3630|L7N655|1773|Mycobacterium_tuberculosis|increased_virulence_	:	Uncharacterized protein {ECO:0000313|EMBL:KDN49439.1} (Fragment) OS=Rhizoctonia solani AG-8 WAC10335 PE=4 SV=1	:	hypothetical protein RSOLAG1IB_00887 [Rhizoctonia solani AG-1 IB]	:	Molecular Function: peptidase activity, acting on L-amino acid peptides (GO:0070011);	K13721|0|cci:CC1G_03839|leucyl aminopeptidase; K13721 aminopeptidase 2 [EC:3.4.11.-] (A)	[EO]	--	Peptidase family M1	Aminopeptidase 2, mitochondrial (Precursor) OS=Saccharomyces cerevisiae (strain ATCC 204508 / S288c) PE=1 SV=4	:
	Rc_05660.1	OG6_101119	1	M35	no	1	12	:		:	Methionine-tRNA ligase {ECO:0000313|EMBL:ELU39383.1} OS=Thanatephorus cucumeris (strain AG1-IA) PE=4 SV=1	:	methionine-tRNA ligase [Rhizoctonia solani AG-1 IA]	:	--	K01874|3.79587e-112|wic:J056_000517|hypothetical protein; K01874 methionyl-tRNA synthetase [EC:6.1.1.10] (A)	[J]	Translation, ribosomal structure and biogenesis	tRNA synthetases class I (M)	Probable methionine--tRNA ligase, mitochondrial OS=Neurospora crassa (strain ATCC 24698 / 74-OR23-1A / CBS 708.71 / DSM PE=3 SV=1	:
	Rc_06092.1	OG6_101196	1	M41	no	1	4	:	PHI:1566|GzOB006|I1RC95|5518|Gibberella_zeae_(related:_Fusarium_graminearum)|Lethal	:	Uncharacterized protein {ECO:0000313|EMBL:KDN51136.1} (Fragment) OS=Rhizoctonia solani AG-8 WAC10335 PE=3 SV=1	:	LOW QUALITY PROTEIN: hypothetical protein RSAG8_00765, partial [Rhizoctonia solani AG-8 WAC10335]	:	--	K08955|0|pco:PHACADRAFT_256070|hypothetical protein; K08955 ATP-dependent metalloprotease [EC:3.4.24.-] (A)	[O]	Posttranslational modification, protein turnover, chaperones	Peptidase family M41	ATP-dependent zinc metalloprotease YME1 homolog GN=SPCC965.04c OS=Schizosaccharomyces pombe (strain 972 / ATCC 24843) PE=3 SV=1	:
	Rc_01296.1	OG6_101632	1	M48A	no	7	1	:	PHI:807|MGG_06951|EDJ98115|318829|Magnaporthe_oryzae|Reduced_virulence	:	CAAX prenyl protease {ECO:0000313|EMBL:KEP46996.1} OS=Rhizoctonia solani 123E PE=4 SV=1	:	CAAX prenyl protease [Rhizoctonia solani 123E]	:	Molecular Function: peptidase activity (GO:0008233); Biological Process: protein metabolic process (GO:0019538);	K06013|0|psq:PUNSTDRAFT_136660|metalloendopeptidase; K06013 STE24 endopeptidase [EC:3.4.24.84] (A)	[R]	General function prediction only	Peptidase family M48	CAAX prenyl protease 1 GN=STE24 OS=Saccharomyces cerevisiae (strain ATCC 204508 / S288c) PE=1 SV=1	:
	Rc_09151.1	OG6_101673	1	M38	no	0	11	:		:	Allantoinase {ECO:0000313|EMBL:KEP48248.1} OS=Rhizoctonia solani 123E PE=4 SV=1	:	allantoinase [Rhizoctonia solani 123E]	:	--	K01466|0|gtr:GLOTRDRAFT_71612|allantoinase; K01466 allantoinase [EC:3.5.2.5] (A)	[F]	Nucleotide transport and metabolism	Amidohydrolase family	Allantoinase GN=DAL1 OS=Saccharomyces cerevisiae (strain ATCC 204508 / S288c) PE=3 SV=2	:
	Rc_09372.1	OG6_101703	1	M01	no	0	8	:	Rv2467|PHI:3630|L7N655|1773|Mycobacterium_tuberculosis|increased_virulence_	:	Leukotriene-A4 hydrolase {ECO:0000313|EMBL:EUC65671.1} OS=Rhizoctonia solani AG-3 Rhs1AP PE=4 SV=1	:	leukotriene-A4 hydrolase [Rhizoctonia solani AG-3 Rhs1AP]	:	--	K01254|0|fme:FOMMEDRAFT_107254|hypothetical protein; K01254 leukotriene-A4 hydrolase [EC:3.3.2.6] (A)	[IOVE]	--	Peptidase family M1	Leukotriene A-4 hydrolase homolog GN=YALI0F00396g OS=Yarrowia lipolytica (strain CLIB 122 / E 150) PE=3 SV=1	:
	Rc_08476.1	OG6_101747	1	M28X	SP-26	5	11	:		:	Endoplasmic reticulum metallopeptidase {ECO:0000313|EMBL:KEP46967.1} OS=Rhizoctonia solani 123E PE=3 SV=1	:	putative zinc metalloprotease C1259,02c OS=Schizosaccharomyces pombe (strain 972 / ATCC 24843) GN=SPCC1259.02c PE=3 SV=1 [Rhizoctonia solani AG-1 IB]	:	--	--	[OR]	--	Peptidase family M28	Putative endoplasmic reticulum metallopeptidase 1 {ECO:0000250|UniProtKB:Q6UPR8} OS=Schizosaccharomyces pombe (strain 972 / ATCC 24843) PE=3 SV=1	:
	Rc_12578.1	OG6_101835	1	M67A	no	0	3	:		:	26S proteasome non-ATPase regulatory protein {ECO:0000313|EMBL:KEP54974.1} OS=Rhizoctonia solani 123E PE=4 SV=1	:	26S proteasome non-ATPase regulatory protein [Rhizoctonia solani AG-3 Rhs1AP]	:	--	K03030|0|abv:AGABI2DRAFT191764|AGABI2DRAFT_191764; hypothetical protein; K03030 26S proteasome regulatory subunit N11 (A)	[O]	Posttranslational modification, protein turnover, chaperones	JAB1/Mov34/MPN/PAD-1 ubiquitin protease	26S proteasome regulatory subunit rpn11 GN=rpn11 OS=Schizosaccharomyces pombe (strain 972 / ATCC 24843) PE=1 SV=2	:
	Rc_06714.1	OG6_101895	1	M24X	no	0	4	:		:	42 kDa curved DNA-binding protein {ECO:0000313|EMBL:KEP52663.1} OS=Rhizoctonia solani 123E PE=4 SV=1	:	42 kDa curved DNA-binding protein [Rhizoctonia solani 123E]	:	Biological Process: cellular process (GO:0009987);	--	[R]	General function prediction only	Metallopeptidase family M24	Curved DNA-binding protein GN=cdb4 OS=Schizosaccharomyces pombe (strain 972 / ATCC 24843) PE=1 SV=1	:
	Rc_01787.1	OG6_102004	2	M19	no	1	2	:		:	Dipeptidase {ECO:0000256|RuleBase:RU341113} OS=Rhizoctonia solani 123E PE=3 SV=1	:	membrane dipeptidase [Rhizoctonia solani AG-3 Rhs1AP]	:	Molecular Function: exopeptidase activity (GO:0008238);	K01273|1.39059e-164|psq:PUNSTDRAFT_50766|hypothetical protein; K01273 membrane dipeptidase [EC:3.4.13.19] (A)	[O]	Posttranslational modification, protein turnover, chaperones	Membrane dipeptidase (Peptidase family M19)	Putative dipeptidase CPC735_015490 (Precursor) GN=CPC735_015490 OS=Coccidioides posadasii (strain C735) PE=3 SV=1	:
	Rc_09819.1	OG6_102004	2	M19	no	1	3	:		:	Dipeptidase {ECO:0000256|RuleBase:RU341113} OS=Thanatephorus cucumeris (strain AG1-IB / isolate 7/3/14) PE=3 SV=1	:	hypothetical protein BN14_01332 [Rhizoctonia solani AG-1 IB]	:	Molecular Function: exopeptidase activity (GO:0008238);	K01273|1.15491e-166|mrr:Moror_16308|microsomal dipeptidase; K01273 membrane dipeptidase [EC:3.4.13.19] (A)	[O]	Posttranslational modification, protein turnover, chaperones	Membrane dipeptidase (Peptidase family M19)	Putative dipeptidase CPC735_015490 (Precursor) GN=CPC735_015490 OS=Coccidioides posadasii (strain C735) PE=3 SV=1	:
	Rc_03963.1	OG6_102047	1	M18	no	0	5	:		:	Aspartyl aminopeptidase {ECO:0000313|EMBL:KEP55371.1} OS=Rhizoctonia solani 123E PE=3 SV=1	:	hypothetical protein RSOLAG1IB_05479 [Rhizoctonia solani AG-1 IB]	:	Molecular Function: aminopeptidase activity (GO:0004177); Biological Process: proteolysis (GO:0006508); Molecular Function: metallopeptidase activity (GO:0008237); Molecular Function: zinc ion binding (GO:0008270);	K01267|0|cci:CC1G_00215|aspartyl aminopeptidase; K01267 aspartyl aminopeptidase [EC:3.4.11.21] (A)	[E]	Amino acid transport and metabolism	Aminopeptidase I zinc metalloprotease (M18)	Aspartyl aminopeptidase 1 GN=aap1 OS=Schizosaccharomyces pombe (strain 972 / ATCC 24843) PE=1 SV=1	:
	Rc_09494.1	OG6_102054	1	M67A	SP-20	Sec	13	:	PHI:911|um11451||5270|Ustilago_maydis|Reduced_virulence	:	Proteasome regulatory subunit 12 {ECO:0000313|EMBL:ELU37011.1} OS=Thanatephorus cucumeris (strain AG1-IA) PE=4 SV=1	:	proteasome regulatory subunit 12 [Rhizoctonia solani AG-1 IA]	:	--	K03038|3.18843e-154|dsq:DICSQDRAFT_159229|Mov34-domain-containing protein; K03038 26S proteasome regulatory subunit N8 (A)	[O]	Posttranslational modification, protein turnover, chaperones	Maintenance of mitochondrial structure and function	26S proteasome regulatory subunit rpn-8 GN=rpn-8 OS=Neurospora crassa (strain ATCC 24698 / 74-OR23-1A / CBS 708.71 / DSM PE=3 SV=1	:
	Rc_10714.1	OG6_102110	1	M03A	no	5	7	:		:	Intermediate peptidase {ECO:0000313|EMBL:EUC67241.1} OS=Rhizoctonia solani AG-3 Rhs1AP PE=3 SV=1	:	intermediate peptidase [Rhizoctonia solani AG-3 Rhs1AP]	:	Molecular Function: hydrolase activity (GO:0016787);	K01410|0|lbc:LACBIDRAFT_181082|mip; mitochondrial intermediate peptidase; K01410 mitochondrial intermediate peptidase [EC:3.4.24.59] (A)	[O]	Posttranslational modification, protein turnover, chaperones	Peptidase family M3	Mitochondrial intermediate peptidase (Precursor) GN=OCT1 OS=Laccaria bicolor (strain S238N-H82 / ATCC MYA-4686) PE=3 SV=1	:
	Rc_00188.1	OG6_102295	2	M24B	no	0	6	:		:	Prolidase {ECO:0000313|EMBL:ELU42963.1} OS=Thanatephorus cucumeris (strain AG1-IA) PE=3 SV=1	:	hypothetical protein RSOLAG1IB_06771 [Rhizoctonia solani AG-1 IB]	:	--	K14213|9.00578e-147|hir:HETIRDRAFT_37633|Metallo peptidase M24B; K14213 Xaa-Pro dipeptidase [EC:3.4.13.9] (A)	[R]	General function prediction only	Metallopeptidase family M24	Probable Xaa-Pro aminopeptidase PEPP GN=PEPP OS=Magnaporthe oryzae (strain 70-15 / ATCC MYA-4617 / FGSC 8958) PE=3 SV=1	:
	Rc_11664.1	OG6_102295	2	M24B	no	0	7	:		:	Prolidase {ECO:0000313|EMBL:ELU42963.1} OS=Thanatephorus cucumeris (strain AG1-IA) PE=3 SV=1	:	hypothetical protein RSOLAG1IB_06771 [Rhizoctonia solani AG-1 IB]	:	--	K14213|0|hir:HETIRDRAFT_37633|Metallo peptidase M24B; K14213 Xaa-Pro dipeptidase [EC:3.4.13.9] (A)	[R]	General function prediction only	Metallopeptidase family M24	Probable Xaa-Pro aminopeptidase PEPP GN=PEPP OS=Podospora anserina (strain S / ATCC MYA-4624 / DSM 980 / FGSC 10383) PE=3 SV=1	:
	Rc_04892.1	OG6_102309	1	M24X	no	0	5	:		:	Putative SPT16-general chromatin factor (Subunit of the heterodimeric FACT complex) {ECO:0000313|EMBL:KEP52646.1} OS=Rhizoctonia solani 123E PE=4 SV=1	:	putative SPT16-general chromatin factor (subunit of the heterodimeric FACT complex) [Rhizoctonia solani 123E]	:	--	--	[E]	Amino acid transport and metabolism	FACT complex subunit (SPT16/CDC68)	FACT complex subunit SPT16 GN=SPT16 OS=Ustilago maydis (strain 521 / FGSC 9021) PE=3 SV=1	:
	Rc_09260.1	OG6_102381	1	M16B	no	0	5	:		:	Putative processing peptidase alpha subunit {ECO:0000313|EMBL:KEP54673.1} OS=Rhizoctonia solani 123E PE=3 SV=1	:	mitochondrial processing peptidase [Rhizoctonia solani AG-1 IB]	:	--	K01412|0|shs:STEHIDRAFT_83778|mitochondrial processing peptidase; K01412 mitochondrial-processing peptidase subunit alpha [EC:3.4.24.64] (A)	[O]	Posttranslational modification, protein turnover, chaperones	Insulinase (Peptidase family M16)	Mitochondrial-processing peptidase subunit alpha (Precursor) GN=mpp OS=Neurospora crassa (strain ATCC 24698 / 74-OR23-1A / CBS 708.71 / DSM PE=1 SV=2	:
	Rc_09505.1	OG6_102560	1	M28A	SP-19	Sec	2	:		:	Glutaminyl-peptide cyclotransferase-like protein {ECO:0000313|EMBL:ELU43897.1} OS=Thanatephorus cucumeris (strain AG1-IA) PE=3 SV=1	:	glutaminyl-peptide cyclotransferase-like protein [Rhizoctonia solani AG-1 IA]	:	--	--	[O]	Posttranslational modification, protein turnover, chaperones	Peptidase family M28	Uncharacterized protein YFR018C GN=YFR018C OS=Saccharomyces cerevisiae (strain ATCC 204508 / S288c) PE=1 SV=1	:
	Rc_06632.1	OG6_102747	2	M67X	no	0	1	:		:	Eukaryotic translation initiation factor 3 subunit H {ECO:0000256|HAMAP-Rule:MF_03007} OS=Rhizoctonia solani 123E PE=3 SV=1	:	eukaryotic translation initiation factor 3 subunit H [Rhizoctonia solani AG-3 Rhs1AP]	:	Biological Process: translational initiation (GO:0006413); Cellular Component: translation preinitiation complex (GO:0070993);	K03247|1.29329e-120|hir:HETIRDRAFT_406993|hypothetical protein; K03247 translation initiation factor 3 subunit H (A)	[J]	Translation, ribosomal structure and biogenesis	JAB1/Mov34/MPN/PAD-1 ubiquitin protease	Eukaryotic translation initiation factor 3 subunit H {ECO:0000255|HAMAP-Rule:MF_03007} GN=UM00199 OS=Ustilago maydis (strain 521 / FGSC 9021) PE=3 SV=1	:
	Rc_13264.1	OG6_102747	2	M67X	no	0	4	:		:	Eukaryotic translation initiation factor 3 subunit H {ECO:0000256|HAMAP-Rule:MF_03007} OS=Rhizoctonia solani 123E PE=3 SV=1	:	eukaryotic translation initiation factor 3 subunit H [Rhizoctonia solani AG-3 Rhs1AP]	:	Cellular Component: cytoplasm (GO:0005737); Biological Process: translation (GO:0006412);	K03247|3.39913e-79|gtr:GLOTRDRAFT_68645|hypothetical protein; K03247 translation initiation factor 3 subunit H (A)	[J]	Translation, ribosomal structure and biogenesis	JAB1/Mov34/MPN/PAD-1 ubiquitin protease	Eukaryotic translation initiation factor 3 subunit H {ECO:0000255|HAMAP-Rule:MF_03007} GN=AO090038000435 OS=Aspergillus oryzae (strain ATCC 42149 / RIB 40) PE=3 SV=1	:
	Rc_07592.1	OG6_102824	1	M01	no	0	19	:	PHI:1597|GzOB037|I1RYF6|5518|Gibberella_zeae_(related:_Fusarium_graminearum)|Unaffected_pathogenicity	:	Transcription initiation factor TFIID subunit 2 {ECO:0000313|EMBL:KEP50373.1} OS=Rhizoctonia solani 123E PE=4 SV=1	:	Transcription initiation factor TFIID subunit 2 OS=Schizosaccharomyces pombe (strain 972 / ATCC 24843) GN=taf2 PE=3 SV=3 [Rhizoctonia solani AG-1 IB]	:	--	K03128|0|psq:PUNSTDRAFT_80735|hypothetical protein; K03128 transcription initiation factor TFIID subunit 2 (A)	[K]	Transcription	Bromodomain	Transcription initiation factor TFIID subunit 2 GN=taf2 OS=Schizosaccharomyces pombe (strain 972 / ATCC 24843) PE=3 SV=3	:
	Rc_03896.1	OG6_102889	1	M67A	no	0	1	:		:	COP9 signalosome complex subunit 5 {ECO:0000313|EMBL:KEP47778.1} OS=Rhizoctonia solani 123E PE=4 SV=1	:	COP9 signalosome complex subunit 5 [Rhizoctonia solani AG-3 Rhs1AP]	:	--	K09613|1.60798e-171|pco:PHACADRAFT_253814|hypothetical protein; K09613 COP9 signalosome complex subunit 5 [EC:3.4.-.-] (A)	[OT]	--	JAB1/Mov34/MPN/PAD-1 ubiquitin protease	COP9 signalosome complex subunit 5 GN=RRI1 OS=Ustilago maydis (strain 521 / FGSC 9021) PE=3 SV=1	:
	Rc_08701.1	OG6_102909	2	M38	no	0	5	:	PHI:207|CaNAG2|BAB43813|5476|Candida_albicans|Reduced_virulence	:	N-acetylglucosamine-6-phosphate deacetylase {ECO:0000313|EMBL:KEP50828.1} OS=Rhizoctonia solani 123E PE=4 SV=1	:	N-acetylglucosamine-6-phosphate deacetylase [Rhizoctonia solani AG-3 Rhs1AP]	:	--	K01443|1.00844e-173|cput:CONPUDRAFT_165909|carbohydrate esterase family 9 protein; K01443 N-acetylglucosamine-6-phosphate deacetylase [EC:3.5.1.25] (A)	[G]	Carbohydrate transport and metabolism	Amidohydrolase	--	:
	Rc_09690.1	OG6_102909	2	M38	no	0	5	:	PHI:207|CaNAG2|BAB43813|5476|Candida_albicans|Reduced_virulence	:	N-acetylglucosamine-6-phosphate deacetylase {ECO:0000313|EMBL:KEP50828.1} OS=Rhizoctonia solani 123E PE=4 SV=1	:	N-acetylglucosamine-6-phosphate deacetylase [Rhizoctonia solani AG-3 Rhs1AP]	:	--	K01443|3.24867e-171|cput:CONPUDRAFT_165909|carbohydrate esterase family 9 protein; K01443 N-acetylglucosamine-6-phosphate deacetylase [EC:3.5.1.25] (A)	[G]	Carbohydrate transport and metabolism	Amidohydrolase family	--	:
	Rc_04244.1	OG6_102968	2	M76	no	0	9	:	PHI:791|MGG_11899|EDJ98555|318829|Magnaporthe_oryzae|Reduced_virulence	:	Peptidase m76 family domain-containing protein {ECO:0000313|EMBL:ELU44113.1} OS=Thanatephorus cucumeris (strain AG1-IA) PE=4 SV=1	:	peptidase m76 family domain-containing protein [Rhizoctonia solani AG-1 IA]	:	Molecular Function: peptidase activity (GO:0008233);	K18156|1.36321e-78|cgi:CGB_E4450W|hypothetical protein; K18156 mitochondrial inner membrane protease ATP23 [EC:3.4.24.-] (A)	[L]	Replication, recombination and repair	Peptidase M76 family	Mitochondrial inner membrane protease ATP23 GN=ATP23 OS=Cryptococcus neoformans var. neoformans serotype D (strain B-3501A) PE=3 SV=1	:
	Rc_07534.1	OG6_102968	2	M76	no	0	9	:		:	Peptidase m76 family domain-containing protein {ECO:0000313|EMBL:ELU44113.1} OS=Thanatephorus cucumeris (strain AG1-IA) PE=4 SV=1	:	peptidase m76 family domain-containing protein [Rhizoctonia solani AG-1 IA]	:	Molecular Function: peptidase activity (GO:0008233);	K18156|1.87239e-79|cgi:CGB_E4450W|hypothetical protein; K18156 mitochondrial inner membrane protease ATP23 [EC:3.4.24.-] (A)	[L]	Replication, recombination and repair	Peptidase M76 family	Mitochondrial inner membrane protease ATP23 GN=ATP23 OS=Cryptococcus neoformans var. neoformans serotype D (strain B-3501A) PE=3 SV=1	:
	Rc_09975.1	OG6_103125	1	M67A	no	0	0	:	PHI:911|um11451||5270|Ustilago_maydis|Reduced_virulence	:	COP9 signalosome complex subunit 6 Short=Signalosome subunit 6 {ECO:0000313|EMBL:CCO26239.1} OS=Thanatephorus cucumeris (strain AG1-IB / isolate 7/3/14) PE=4 SV=1	:	COP9 signalosome complex subunit 6 Short=Signalosome subunit 6 [Rhizoctonia solani AG-1 IB]	:	--	K12179|5.15036e-133|adl:AURDEDRAFT_109724|COP9 signalosome subunit 6; K12179 COP9 signalosome complex subunit 6 (A)	[OT]	--	Maintenance of mitochondrial structure and function	COP9 signalosome complex subunit 6 GN=csn-6 OS=Neurospora crassa (strain ATCC 24698 / 74-OR23-1A / CBS 708.71 / DSM PE=1 SV=1	:
	Rc_08919.1	OG6_103186	1	M79	no	4	2	:		:	CAAX prenyl protease, putative {ECO:0000313|EMBL:EUC62490.1} OS=Rhizoctonia solani AG-3 Rhs1AP PE=4 SV=1	:	CAAX prenyl protease, putative [Rhizoctonia solani AG-3 Rhs1AP]	:	--	K08658|4.47097e-78|sla:SERLADRAFT_469174|hypothetical protein; K08658 prenyl protein peptidase [EC:3.4.22.-] (A)	[O]	Posttranslational modification, protein turnover, chaperones	CAAX protease self-immunity	Probable CAAX prenyl protease 2 GN=SPAC1687.02 OS=Schizosaccharomyces pombe (strain 972 / ATCC 24843) PE=3 SV=1	:
	Rc_13323.1	OG6_103201	1	M20D	no	0	8	:		:	Amidohydrolase-like protein {ECO:0000313|EMBL:KEP54799.1} OS=Rhizoctonia solani 123E PE=4 SV=1	:	amidohydrolase-like protein [Rhizoctonia solani 123E]	:	--	--	--	--	Peptidase dimerisation domain	--	:
	Rc_13855.1	OG6_103242	1	M67X	no	0	2	:		:	Eukaryotic translation initiation factor 3 subunit F {ECO:0000256|HAMAP-Rule:MF_03005} OS=Rhizoctonia solani 123E PE=3 SV=1	:	eukaryotic translation initiation factor 3 subunit F [Rhizoctonia solani AG-3 Rhs1AP]	:	Biological Process: formation of translation preinitiation complex (GO:0001731); Molecular Function: translation initiation factor activity (GO:0003743); Cellular Component: eukaryotic translation initiation factor 3 complex (GO:0005852); Biological Process: regulation of translational initiation (GO:0006446); Cellular Component: eukaryotic 43S preinitiation complex (GO:0016282); Cellular Compone…	K03249|7.61931e-141|lbc:LACBIDRAFT_192518|hypothetical protein; K03249 translation initiation factor 3 subunit F (A)	[J]	Translation, ribosomal structure and biogenesis	JAB1/Mov34/MPN/PAD-1 ubiquitin protease	Eukaryotic translation initiation factor 3 subunit F {ECO:0000255|HAMAP-Rule:MF_03005} GN=UM00175 OS=Ustilago maydis (strain 521 / FGSC 9021) PE=3 SV=1	:
	Rc_01711.1	OG6_103290	1	M49	no	0	9	:		:	Dipeptidyl peptidase III {ECO:0000313|EMBL:EUC66484.1} OS=Rhizoctonia solani AG-3 Rhs1AP PE=4 SV=1	:	dipeptidyl-peptidase 3 [Rhizoctonia solani AG-1 IB]	:	--	K01277|0|mrr:Moror_12969|dipeptidyl peptidase iii; K01277 dipeptidyl-peptidase III [EC:3.4.14.4] (A)	[R]	General function prediction only	Peptidase family M49	Probable dipeptidyl peptidase 3 GN=YOL057W OS=Saccharomyces cerevisiae (strain ATCC 204508 / S288c) PE=1 SV=1	:
	Rc_12064.1	OG6_103356	9	M28E	SP-19	Sec	4	:		:	Aminopeptidase {ECO:0000313|EMBL:KEP49572.1} OS=Rhizoctonia solani 123E PE=3 SV=1	:	aminopeptidase [Rhizoctonia solani 123E]	:	--	K05994|4.55975e-154|mrr:Moror_17233|aminopeptidase; K05994 bacterial leucyl aminopeptidase [EC:3.4.11.10] (A)	[OPR]	--	Peptidase family M28	Leucine aminopeptidase 1 (Precursor) GN=LAP1 OS=Arthroderma otae (strain ATCC MYA-4605 / CBS 113480) PE=3 SV=1	:
	Rc_03188.1	OG6_103356	9	M28E	SP-20	Sec	10	:		:	Aminopeptidase {ECO:0000313|EMBL:KEP52933.1} OS=Rhizoctonia solani 123E PE=3 SV=1	:	aminopeptidase [Rhizoctonia solani 123E]	:	--	--	[OPR]	--	Peptidase family M28	Leucine aminopeptidase 1 (Precursor) GN=LAP1 OS=Podospora anserina (strain S / ATCC MYA-4624 / DSM 980 / FGSC 10383) PE=3 SV=1	:
	Rc_05103.1	OG6_103356	9	M28E	no	0	6	:		:	Uncharacterized protein {ECO:0000313|EMBL:CCO26984.1} OS=Thanatephorus cucumeris (strain AG1-IB / isolate 7/3/14) PE=3 SV=1	:	hypothetical protein BN14_01017 [Rhizoctonia solani AG-1 IB]	:	Biological Process: proteolysis (GO:0006508); Molecular Function: peptidase activity (GO:0008233);	K05994|3.25775e-172|shs:STEHIDRAFT_120421|peptidase; K05994 bacterial leucyl aminopeptidase [EC:3.4.11.10] (A)	[OPR]	--	Ribosomal L22e protein family	Leucine aminopeptidase 1 (Precursor) GN=LAP1 OS=Colletotrichum graminicola (strain M1.001 / M2 / FGSC 10212) PE=3 SV=1	:
	Rc_13933.1	OG6_103356	9	M28E	no	0	4	:		:	Bacterial leucyl aminopeptidase {ECO:0000313|EMBL:KEP48843.1} OS=Rhizoctonia solani 123E PE=3 SV=1	:	bacterial leucyl aminopeptidase [Rhizoctonia solani 123E]	:	--	--	[OPR]	--	Peptidase family M28	Leucine aminopeptidase 1 (Precursor) GN=LAP1 OS=Grosmannia clavigera (strain kw1407 / UAMH 11150) PE=3 SV=1	:
	Rc_14409.1	OG6_103356	9	M28E	no	0	7	:		:	Bacterial leucyl aminopeptidase {ECO:0000313|EMBL:CCO27912.1} OS=Thanatephorus cucumeris (strain AG1-IB / isolate 7/3/14) PE=3 SV=1	:	bacterial leucyl aminopeptidase [Rhizoctonia solani AG-1 IB]	:	--	--	[OPR]	--	Peptidase family M28	Probable leucine aminopeptidase ARB_03492 (Precursor) GN=ARB_03492 OS=Arthroderma benhamiae (strain ATCC MYA-4681 / CBS 112371) PE=3 SV=1	:
	Rc_03716.1	OG6_103356	9	M28E	SP-20	Sec	3	:		:	Aminopeptidase {ECO:0000313|EMBL:KEP51491.1} OS=Rhizoctonia solani 123E PE=3 SV=1	:	hypothetical protein RSOLAG1IB_10554 [Rhizoctonia solani AG-1 IB]	:	--	K05994|2.43152e-148|mrr:Moror_1475|aminopeptidase; K05994 bacterial leucyl aminopeptidase [EC:3.4.11.10] (A)	[OPR]	--	Peptidase family M28	Leucine aminopeptidase A (Precursor) GN=lapA OS=Aspergillus oryzae (strain ATCC 42149 / RIB 40) PE=1 SV=1	:
	Rc_14240.1	OG6_103356	9	M28E	SP-19	Sec	4	:		:	Aminopeptidase {ECO:0000313|EMBL:KEP49572.1} OS=Rhizoctonia solani 123E PE=3 SV=1	:	aminopeptidase [Rhizoctonia solani 123E]	:	--	K05994|2.24679e-154|mrr:Moror_17233|aminopeptidase; K05994 bacterial leucyl aminopeptidase [EC:3.4.11.10] (A)	[OPR]	--	Peptidase family M28	Leucine aminopeptidase 1 (Precursor) GN=LAP1 OS=Arthroderma otae (strain ATCC MYA-4605 / CBS 113480) PE=3 SV=1	:
	Rc_06419.1	OG6_103356	9	M28E	SP-30	Sec	3	:		:	Uncharacterized protein {ECO:0000313|EMBL:KDN42380.1} (Fragment) OS=Rhizoctonia solani AG-8 WAC10335 PE=3 SV=1	:	Leucine aminopeptidase 1 OS=Arthroderma otae (strain ATCC MYA-4605 / CBS 113480) GN=LAP1 PE=3 SV=1 [Rhizoctonia solani AG-1 IB]	:	--	--	[OPR]	--	Peptidase family M28	Leucine aminopeptidase 1 (Precursor) GN=LAP1 OS=Arthroderma otae (strain ATCC MYA-4605 / CBS 113480) PE=3 SV=1	:
	Rc_03865.1	OG6_103356	9	M28E	SP-20	Sec	3	:		:	Aminopeptidase {ECO:0000313|EMBL:KEP51491.1} OS=Rhizoctonia solani 123E PE=3 SV=1	:	hypothetical protein RSOLAG1IB_10554 [Rhizoctonia solani AG-1 IB]	:	--	K05994|1.11065e-147|mrr:Moror_17233|aminopeptidase; K05994 bacterial leucyl aminopeptidase [EC:3.4.11.10] (A)	[OPR]	--	Peptidase family M28	Leucine aminopeptidase A (Precursor) GN=lapA OS=Aspergillus oryzae (strain ATCC 42149 / RIB 40) PE=1 SV=1	:
	Rc_05830.1	OG6_103384	1	M50A	no	6	10	:		:	Peptidase family m50 domain-containing protein {ECO:0000313|EMBL:ELU43755.1} OS=Thanatephorus cucumeris (strain AG1-IA) PE=4 SV=1	:	peptidase family m50 domain-containing protein [Rhizoctonia solani AG-1 IA]	:	--	K07765|1.214e-39|lbc:LACBIDRAFT_315143|hypothetical protein; K07765 S2P endopeptidase [EC:3.4.24.85] (A)	[O]	Posttranslational modification, protein turnover, chaperones	Peptidase family M50	--	:
	Rc_05617.1	OG6_103463	4	M35	SP-19	Sec	4	:		:	Deuterolysin M35 metalloprotease {ECO:0000313|EMBL:CCO27676.1} OS=Thanatephorus cucumeris (strain AG1-IB / isolate 7/3/14) PE=4 SV=1	:	deuterolysin M35 metalloprotease [Rhizoctonia solani AG-1 IB]	:	--	--	--	--	Lysine-specific metallo-endopeptidase	Peptidyl-Lys metalloendopeptidase (Precursor) GN=MEP OS=Armillaria mellea (Shoestring root rot fungus) PE=1 SV=1	:
	Rc_12878.1	OG6_103463	4	M35	SP-17	Sec	5	:		:	Deuterolysin M35 metalloprotease {ECO:0000313|EMBL:KEP48998.1} OS=Rhizoctonia solani 123E PE=4 SV=1	:	deuterolysin M35 metalloprotease [Rhizoctonia solani AG-3 Rhs1AP]	:	--	--	--	--	Lysine-specific metallo-endopeptidase	Peptidyl-Lys metalloendopeptidase (Precursor) GN=MEP OS=Armillaria mellea (Shoestring root rot fungus) PE=1 SV=1	:
	Rc_12840.1	OG6_103463	4	M35	SP-17	Sec	3	:		:	Deuterolysin metalloprotease (M35) family containing protein {ECO:0000313|EMBL:KEP50634.1} OS=Rhizoctonia solani 123E PE=4 SV=1	:	peptidyl-Lys metalloendopeptidase [Rhizoctonia solani AG-1 IB]	:	--	--	--	--	Lysine-specific metallo-endopeptidase	Peptidyl-Lys metalloendopeptidase (Precursor) GN=MEP OS=Armillaria mellea (Shoestring root rot fungus) PE=1 SV=1	:
	Rc_05629.1	OG6_103463	4	M35	SP-18	Sec	5	:		:	Peptidyl-lys metalloendopeptidase {ECO:0000313|EMBL:EUC57017.1} OS=Rhizoctonia solani AG-3 Rhs1AP PE=4 SV=1	:	Peptidyl-Lys metalloendopeptidase OS=Armillaria mellea GN=MEP PE=1 SV=1 [Rhizoctonia solani AG-1 IB]	:	--	--	--	--	Lysine-specific metallo-endopeptidase	Peptidyl-Lys metalloendopeptidase (Precursor) GN=MEP OS=Armillaria mellea (Shoestring root rot fungus) PE=1 SV=1	:
	Rc_06737.1	OG6_103720	2	M16B	no	0	1	:		:	Ubiquinol-cytochrome C reductase complex core protein 2 {ECO:0000313|EMBL:ELU37526.1} OS=Thanatephorus cucumeris (strain AG1-IA) PE=3 SV=1	:	ubiquinol-cytochrome C reductase complex core protein 2 [Rhizoctonia solani AG-1 IA]	:	--	K00415|1.40123e-139|lbc:LACBIDRAFT_191797|hypothetical protein; K00415 ubiquinol-cytochrome c reductase core subunit 2 (A)	[C]	Energy production and conversion	Insulinase (Peptidase family M16)	Cytochrome b-c1 complex subunit 2, mitochondrial (Precursor) GN=QCR2 OS=Yarrowia lipolytica (strain CLIB 122 / E 150) PE=3 SV=1	:
	Rc_07186.1	OG6_103720	2	M16B	no	0	0	:		:	Ubiquinol-cytochrome C reductase complex core protein 2 {ECO:0000313|EMBL:ELU37526.1} OS=Thanatephorus cucumeris (strain AG1-IA) PE=3 SV=1	:	ubiquinol-cytochrome C reductase complex core protein 2 [Rhizoctonia solani AG-1 IA]	:	--	K00415|5.83504e-122|lbc:LACBIDRAFT_191797|hypothetical protein; K00415 ubiquinol-cytochrome c reductase core subunit 2 (A)	[C]	Energy production and conversion	Insulinase (Peptidase family M16)	Cytochrome b-c1 complex subunit 2, mitochondrial (Precursor) GN=qcr2 OS=Schizosaccharomyces pombe (strain 972 / ATCC 24843) PE=2 SV=2	:
	Rc_08253.1	OG6_104171	3	M20A	no	1	5	:		:	Gly-Xaa carboxypeptidase {ECO:0000313|EMBL:KEP54141.1} OS=Rhizoctonia solani 123E PE=4 SV=1	:	gly-Xaa carboxypeptidase [Rhizoctonia solani 123E]	:	--	K01293|0|pco:PHACADRAFT_105203|hypothetical protein; K01293 Gly-Xaa carboxypeptidase [EC:3.4.17.4] (A)	[E]	Amino acid transport and metabolism	Peptidase family M20/M25/M40	Carboxypeptidase S GN=CPS1 OS=Saccharomyces cerevisiae (strain ATCC 204508 / S288c) PE=1 SV=2	:
	Rc_10154.1	OG6_104171	3	M20A	no	1	5	:		:	Gly-Xaa carboxypeptidase {ECO:0000313|EMBL:KEP54141.1} OS=Rhizoctonia solani 123E PE=4 SV=1	:	gly-Xaa carboxypeptidase [Rhizoctonia solani 123E]	:	Molecular Function: hydrolase activity (GO:0016787);	K01293|0|pco:PHACADRAFT_105203|hypothetical protein; K01293 Gly-Xaa carboxypeptidase [EC:3.4.17.4] (A)	[E]	Amino acid transport and metabolism	Peptidase family M20/M25/M40	Carboxypeptidase S GN=CPS1 OS=Saccharomyces cerevisiae (strain ATCC 204508 / S288c) PE=1 SV=2	:
	Rc_05553.1	OG6_104171	3	M20A	no	0	4	:		:	Gly-Xaa carboxypeptidase {ECO:0000313|EMBL:KEP53268.1} OS=Rhizoctonia solani 123E PE=4 SV=1	:	gly-Xaa carboxypeptidase [Rhizoctonia solani AG-3 Rhs1AP]	:	--	K01293|1.96785e-157|sla:SERLADRAFT_472608|hypothetical protein; K01293 Gly-Xaa carboxypeptidase [EC:3.4.17.4] (A)	[E]	Amino acid transport and metabolism	Peptidase dimerisation domain	Carboxypeptidase S GN=CPS1 OS=Saccharomyces cerevisiae (strain ATCC 204508 / S288c) PE=1 SV=2	:
	Rc_13286.1	OG6_104233	1	M14A	no	0	6	:		:	Spinocerebellar ataxia type 10 domain protein {ECO:0000313|EMBL:KEP49833.1} OS=Rhizoctonia solani 123E PE=4 SV=1	:	extracellular matrix protein 14 [Rhizoctonia solani AG-1 IB]	:	--	--	[S]	Function unknown	Zinc carboxypeptidase	Putative metallocarboxypeptidase ECM14 (Precursor) GN=ECM14 OS=Arthroderma gypseum (strain ATCC MYA-4604 / CBS 118893) PE=3 SV=1	:
	Rc_07156.1	OG6_105738	1	M16C	no	0	19	:	PHI:386|TSA1|AAP68994|5207|Cryptococcus_neoformans|Reduced_virulence	:	Cytoplasmic protein {ECO:0000313|EMBL:ELU41697.1} OS=Thanatephorus cucumeris (strain AG1-IA) PE=3 SV=1	:	cytoplasmic protein [Rhizoctonia solani AG-1 IA]	:	--	--	[O]	Posttranslational modification, protein turnover, chaperones	AhpC/TSA family	Uncharacterized protein YOL098C GN=YOL098C OS=Saccharomyces cerevisiae (strain ATCC 204508 / S288c) PE=1 SV=1	:
	Rc_10428.1	OG6_106265	1	M38	no	0	7	:	URA4|PHI:3098|J9VJS8|5207|Cryptococcus_neoformans|reduced_virulence_	:	Homodimeric type dihydroorotase {ECO:0000313|EMBL:KEP54963.1} OS=Rhizoctonia solani 123E PE=4 SV=1	:	homodimeric type dihydroorotase [Rhizoctonia solani 123E]	:	Molecular Function: dihydroorotase activity (GO:0004151); Biological Process: pyrimidine nucleobase biosynthetic process (GO:0019856);	K01465|0|shs:STEHIDRAFT_120638|Dihydroorotase; K01465 dihydroorotase [EC:3.5.2.3] (A)	[F]	Nucleotide transport and metabolism	Amidohydrolase	Dihydroorotase GN=PYR3 OS=Ustilago maydis (strain 521 / FGSC 9021) PE=2 SV=2	:
	Rc_12626.1	OG6_106391	3	M43B	SP-18	Sec	14	:	PHI:479|MEP1|AAQ07436|199306|Coccidioides_posadasii|Reduced_virulence	:	Metalloprotease {ECO:0000313|EMBL:ELU45660.1} OS=Thanatephorus cucumeris (strain AG1-IA) PE=4 SV=1	:	metalloprotease [Rhizoctonia solani AG-1 IA]	:	Biological Process: proteolysis (GO:0006508); Molecular Function: metallopeptidase activity (GO:0008237); Molecular Function: zinc ion binding (GO:0008270);	--	--	--	Pregnancy-associated plasma protein-A	Extracellular metalloprotease 1 (Precursor) GN=MEP1 OS=Coccidioides posadasii (strain C735) PE=1 SV=1	:
	Rc_10198.1	OG6_106391	3	M43B	SP-18	Sec	5	:	PHI:479|MEP1|AAQ07436|199306|Coccidioides_posadasii|Reduced_virulence	:	Extracellular metalloprotease {ECO:0000313|EMBL:KEP52916.1} OS=Rhizoctonia solani 123E PE=4 SV=1	:	Extracellular metalloprotease SMAC_06893 OS=Sordaria macrospora (strain ATCC MYA-333 / DSM 997 / K(L3346) / K-hell) GN=SMAC_06893 PE=3 SV=1 [Rhizoctonia solani AG-1 IB]	:	--	--	--	--	Pregnancy-associated plasma protein-A	Extracellular metalloprotease 1 (Precursor) GN=MEP1 OS=Coccidioides posadasii (strain C735) PE=1 SV=1	:
	Rc_03171.1	OG6_106391	3	M43B	SP-18	Sec	6	:	PHI:479|MEP1|AAQ07436|199306|Coccidioides_posadasii|Reduced_virulence	:	Extracellular metalloprotease {ECO:0000313|EMBL:KEP52916.1} OS=Rhizoctonia solani 123E PE=4 SV=1	:	Extracellular metalloprotease SMAC_06893 OS=Sordaria macrospora (strain ATCC MYA-333 / DSM 997 / K(L3346) / K-hell) GN=SMAC_06893 PE=3 SV=1 [Rhizoctonia solani AG-1 IB]	:	--	--	--	--	Pregnancy-associated plasma protein-A	Extracellular metalloprotease 1 (Precursor) GN=MEP1 OS=Coccidioides posadasii (strain C735) PE=1 SV=1	:
	Rc_06776.1	OG6_106492	1	M38	no	0	9	:	PHI:194|URE1|AAC62257|5207|Cryptococcus_neoformans|Reduced_virulence	:	Urease {ECO:0000313|EMBL:EPQ54001.1} (Fragment) OS=Gloeophyllum trabeum (strain ATCC 11539 / FP-39264 / Madison 617) PE=3 SV=1	:	urease [Rhizoctonia solani AG-1 IB]	:	Molecular Function: urease activity (GO:0009039); Molecular Function: nickel cation binding (GO:0016151); Biological Process: urea catabolic process (GO:0043419);	K01427|0|gtr:GLOTRDRAFT_62463|urease; K01427 urease [EC:3.5.1.5] (A)	--	--	Urease alpha-subunit, N-terminal domain	Urease GN=URE1 OS=Cryptococcus neoformans var. neoformans serotype D (strain JEC21 / PE=3 SV=1	:
	Rc_01454.1	OG6_107915	4	M36	SP-20	Sec	4	:	Mpr1|PHI:3017|J9VXZ9|5207|Cryptococcus_neoformans|reduced_virulence_	:	Extracellular metalloproteinase MEP {ECO:0000313|EMBL:KEP47526.1} OS=Rhizoctonia solani 123E PE=4 SV=1	:	hypothetical protein RSOLAG1IB_04261 [Rhizoctonia solani AG-1 IB]	:	--	--	--	--	Fungalysin metallopeptidase (M36)	Extracellular metalloproteinase MEP (Precursor) GN=MEP OS=Magnaporthe oryzae (strain 70-15 / ATCC MYA-4617 / FGSC 8958) PE=2 SV=1	:
	Rc_07950.1	OG6_107915	4	M36	SP-20	Sec	4	:	Mpr1|PHI:3017|J9VXZ9|5207|Cryptococcus_neoformans|reduced_virulence_	:	Extracellular metalloproteinase MEP {ECO:0000313|EMBL:KEP55449.1} OS=Rhizoctonia solani 123E PE=4 SV=1	:	hypothetical protein RSOLAG1IB_04259 [Rhizoctonia solani AG-1 IB]	:	--	--	--	--	Fungalysin metallopeptidase (M36)	Extracellular metalloproteinase MEP (Precursor) GN=MEP OS=Magnaporthe oryzae (strain 70-15 / ATCC MYA-4617 / FGSC 8958) PE=2 SV=1	:
	Rc_09888.1	OG6_107915	4	M36	SP-20	Sec	4	:	Mpr1|PHI:3017|J9VXZ9|5207|Cryptococcus_neoformans|reduced_virulence_	:	Extracellular metalloproteinase MEP {ECO:0000313|EMBL:KEP55449.1} OS=Rhizoctonia solani 123E PE=4 SV=1	:	hypothetical protein RSOLAG1IB_04259 [Rhizoctonia solani AG-1 IB]	:	--	--	--	--	Fungalysin metallopeptidase (M36)	Extracellular metalloproteinase MEP (Precursor) GN=MEP OS=Magnaporthe oryzae (strain 70-15 / ATCC MYA-4617 / FGSC 8958) PE=2 SV=1	:
	Rc_13990.1	OG6_107915	4	M36	SP-19	Sec	5	:	Mpr1|PHI:3017|J9VXZ9|5207|Cryptococcus_neoformans|reduced_virulence_	:	Extracellular metalloproteinase MEP {ECO:0000313|EMBL:KEP45256.1} OS=Rhizoctonia solani 123E PE=4 SV=1	:	extracellular metalloproteinase MEP [Rhizoctonia solani AG-3 Rhs1AP]	:	--	--	--	--	Fungalysin metallopeptidase (M36)	Extracellular metalloproteinase mep (Precursor) GN=mep OS=Neosartorya fumigata (strain CEA10 / CBS 144.89 / FGSC A1163) PE=3 SV=1	:
	Rc_10140.1	OG6_108976	4	M28A	SP-20	Sec	7	:		:	Aminopeptidase Y {ECO:0000313|EMBL:EUC63817.1} OS=Rhizoctonia solani AG-3 Rhs1AP PE=3 SV=1	:	aminopeptidase Y [Rhizoctonia solani AG-1 IB]	:	--	--	[OPR]	--	Peptidase family M28	Leucine aminopeptidase 2 (Precursor) GN=LAP2 OS=Arthroderma otae (strain ATCC MYA-4605 / CBS 113480) PE=3 SV=1	:
	Rc_02749.1	OG6_108976	4	M28A	no	0	2	:		:	Uncharacterized protein {ECO:0000313|EMBL:KDN48701.1} (Fragment) OS=Rhizoctonia solani AG-8 WAC10335 PE=3 SV=1	:	hypothetical protein RSAG8_02688, partial [Rhizoctonia solani AG-8 WAC10335]	:	--	--	[OPR]	--	Peptidase family M28	Leucine aminopeptidase 2 (Precursor) GN=LAP2 OS=Trichophyton equinum (Horse ringworm fungus) PE=3 SV=1	:
	Rc_05959.1	OG6_108976	4	M28A	no	0	5	:		:	Aminopeptidase Y {ECO:0000313|EMBL:KEP49039.1} OS=Rhizoctonia solani 123E PE=3 SV=1	:	aminopeptidase Y [Rhizoctonia solani AG-1 IB]	:	--	--	[OPR]	--	Peptidase family M28	Probable leucine aminopeptidase 2 (Precursor) GN=lap2 OS=Neosartorya fumigata (strain ATCC MYA-4609 / Af293 / CBS 101355 / FGSC PE=3 SV=2	:
	Rc_10976.1	OG6_108976	4	M28A	no	0	3	:		:	Uncharacterized protein {ECO:0000313|EMBL:CCO34697.1} OS=Thanatephorus cucumeris (strain AG1-IB / isolate 7/3/14) PE=3 SV=1	:	hypothetical protein BN14_08803 [Rhizoctonia solani AG-1 IB]	:	Molecular Function: hydrolase activity (GO:0016787);	--	[OPR]	--	--	Probable leucine aminopeptidase 2 (Precursor) GN=lap2 OS=Neosartorya fumigata (strain ATCC MYA-4609 / Af293 / CBS 101355 / FGSC PE=3 SV=2	:
	Rc_00850.1	OG6_109514	1	M80	no	0	3	:		:	WLM domain protein {ECO:0000313|EMBL:KEP52763.1} OS=Rhizoctonia solani 123E PE=4 SV=1	:	WLM domain protein [Rhizoctonia solani AG-3 Rhs1AP]	:	--	--	[D]	Cell cycle control, cell division, chromosome partitioning	WLM domain	Ubiquitin and WLM domain-containing metalloprotease SPCC1442.07c GN=SPCC1442.07c OS=Schizosaccharomyces pombe (strain 972 / ATCC 24843) PE=3 SV=1	:
	Rc_04916.1	OG6_111437	1	M12B	SP-20	1	45	:		:	Reprolysin family zinc metalloprotease {ECO:0000313|EMBL:KEP52303.1} OS=Rhizoctonia solani 123E PE=4 SV=1	:	reprolysin family zinc metalloprotease [Rhizoctonia solani 123E]	:	--	--	[O]	Posttranslational modification, protein turnover, chaperones	Metallo-peptidase family M12	Disintegrin and metalloproteinase domain-containing protein B (Precursor) GN=ADM-B OS=Neosartorya fumigata (strain ATCC MYA-4609 / Af293 / CBS 101355 / FGSC PE=3 SV=2	:
	Rc_00200.1	OG6_112405	1	M28A	no	9	26	:	PHI:1662|GzCCHC002|I1REJ1|5518|Gibberella_zeae_(related:_Fusarium_graminearum)|Unaffected_pathogenicity	:	Aminopeptidase Y {ECO:0000313|EMBL:EUC63817.1} OS=Rhizoctonia solani AG-3 Rhs1AP PE=3 SV=1	:	aminopeptidase Y [Rhizoctonia solani AG-1 IB]	:	--	--	[OPR]	--	Peptidase family M28	Probable leucine aminopeptidase 2 (Precursor) GN=lap2 OS=Neosartorya fumigata (strain ATCC MYA-4609 / Af293 / CBS 101355 / FGSC PE=3 SV=2	:
	Rc_13080.1	OG6_116543	1	M28X	no	8	8	:		:	Putative zinc metalloprotease {ECO:0000313|EMBL:KEP49890.1} OS=Rhizoctonia solani 123E PE=3 SV=1	:	putative zinc metalloprotease [Rhizoctonia solani 123E]	:	--	--	[OR]	--	Peptidase family M28	Vacuolar membrane protease {ECO:0000250|UniProtKB:P38244} GN=SCHCODRAFT_69280 OS=Schizophyllum commune (strain H4-8 / FGSC 9210) PE=3 SV=1	:
	Rc_08876.1	OG6_118322	7	M36	SP-20	Sec	7	:	Mpr1|PHI:3017|J9VXZ9|5207|Cryptococcus_neoformans|reduced_virulence_	:	Extracellular elastinolytic metalloproteinase {ECO:0000313|EMBL:EUC55817.1} OS=Rhizoctonia solani AG-3 Rhs1AP PE=4 SV=1	:	extracellular elastinolytic metalloproteinase [Rhizoctonia solani AG-3 Rhs1AP]	:	--	--	--	--	Fungalysin metallopeptidase (M36)	Extracellular metalloproteinase (Precursor) GN=MEP OS=Pyrenophora tritici-repentis (strain Pt-1C-BFP) PE=2 SV=1	:
	Rc_12867.1	OG6_118322	7	M36	SP-20	Sec	7	:	Mpr1|PHI:3017|J9VXZ9|5207|Cryptococcus_neoformans|reduced_virulence_	:	Extracellular elastinolytic metalloproteinase {ECO:0000313|EMBL:KEP47048.1} OS=Rhizoctonia solani 123E PE=4 SV=1	:	extracellular elastinolytic metalloproteinase [Rhizoctonia solani 123E]	:	--	--	--	--	Fungalysin metallopeptidase (M36)	Extracellular metalloproteinase (Precursor) GN=MEP OS=Pyrenophora tritici-repentis (strain Pt-1C-BFP) PE=2 SV=1	:
	Rc_08727.1	OG6_118322	7	M36	SP-20	Sec	8	:	Mpr1|PHI:3017|J9VXZ9|5207|Cryptococcus_neoformans|reduced_virulence_	:	Extracellular elastinolytic metalloproteinase {ECO:0000313|EMBL:KEP51322.1} OS=Rhizoctonia solani 123E PE=4 SV=1	:	extracellular elastinolytic metalloproteinase [Rhizoctonia solani 123E]	:	--	--	--	--	Fungalysin metallopeptidase (M36)	Extracellular metalloproteinase 9 (Precursor) GN=MEP9 OS=Uncinocarpus reesii (strain UAMH 1704) PE=3 SV=1	:
	Rc_00285.1	OG6_118322	7	M36	SP-20	Sec	9	:	Mpr1|PHI:3017|J9VXZ9|5207|Cryptococcus_neoformans|reduced_virulence_	:	Extracellular metalloproteinase mep {ECO:0000313|EMBL:CCO36291.1} OS=Thanatephorus cucumeris (strain AG1-IB / isolate 7/3/14) PE=4 SV=1	:	hypothetical protein RSOLAG1IB_06002 [Rhizoctonia solani AG-1 IB]	:	--	--	--	--	Fungalysin metallopeptidase (M36)	Extracellular metalloproteinase mep (Precursor) GN=mep OS=Colletotrichum graminicola (strain M1.001 / M2 / FGSC 10212) PE=2 SV=1	:
	Rc_11192.1	OG6_118322	7	M36	SP-23	Sec	10	:	Mpr1|PHI:3017|J9VXZ9|5207|Cryptococcus_neoformans|reduced_virulence_	:	Extracellular metalloproteinase mep {ECO:0000313|EMBL:CCO36291.1} OS=Thanatephorus cucumeris (strain AG1-IB / isolate 7/3/14) PE=4 SV=1	:	hypothetical protein RSOLAG1IB_06002 [Rhizoctonia solani AG-1 IB]	:	--	--	--	--	Fungalysin metallopeptidase (M36)	Extracellular metalloproteinase MEP (Precursor) GN=MEP OS=Leptosphaeria maculans (strain JN3 / isolate v23.1.3 / race PE=2 SV=1	:
	Rc_05163.1	OG6_118322	7	M36	SP-23	Sec	11	:	Mpr1|PHI:3017|J9VXZ9|5207|Cryptococcus_neoformans|reduced_virulence_	:	Extracellular elastinolytic metalloproteinase {ECO:0000313|EMBL:KEP51322.1} OS=Rhizoctonia solani 123E PE=4 SV=1	:	extracellular elastinolytic metalloproteinase [Rhizoctonia solani 123E]	:	--	--	--	--	Fungalysin metallopeptidase (M36)	Extracellular metalloproteinase 10 (Precursor) GN=MEP10 OS=Coccidioides posadasii (strain C735) PE=3 SV=1	:
	Rc_01923.1	OG6_118322	7	M36	no	0	10	:	Mpr1|PHI:3017|J9VXZ9|5207|Cryptococcus_neoformans|reduced_virulence_	:	Extracellular metalloproteinase mep {ECO:0000313|EMBL:CCO36291.1} OS=Thanatephorus cucumeris (strain AG1-IB / isolate 7/3/14) PE=4 SV=1	:	hypothetical protein RSOLAG1IB_06003 [Rhizoctonia solani AG-1 IB]	:	--	--	--	--	Fungalysin metallopeptidase (M36)	Extracellular metalloproteinase MEP (Precursor) GN=MEP OS=Magnaporthe oryzae (strain 70-15 / ATCC MYA-4617 / FGSC 8958) PE=2 SV=1	:
	Rc_00758.1	OG6_126881	2	M80	no	0	10	:		:	WLM domain protein {ECO:0000313|EMBL:KEP51144.1} OS=Rhizoctonia solani 123E PE=4 SV=1	:	DNA damage response protein wss1 OS=Schizosaccharomyces pombe (strain 972 / ATCC 24843) GN=wss1 PE=3 SV=1 [Rhizoctonia solani AG-1 IB]	:	--	--	[D]	Cell cycle control, cell division, chromosome partitioning	WLM domain	DNA-dependent metalloprotease WSS1 homolog GN=SPAC521.02 OS=Schizosaccharomyces pombe (strain 972 / ATCC 24843) PE=3 SV=1	:
	Rc_03928.1	OG6_126881	2	M80	no	0	11	:		:	WLM domain protein {ECO:0000313|EMBL:KEP51144.1} OS=Rhizoctonia solani 123E PE=4 SV=1	:	DNA damage response protein wss1 OS=Schizosaccharomyces pombe (strain 972 / ATCC 24843) GN=wss1 PE=3 SV=1 [Rhizoctonia solani AG-1 IB]	:	--	--	[D]	Cell cycle control, cell division, chromosome partitioning	WLM domain	DNA-dependent metalloprotease WSS1 homolog GN=SPAC521.02 OS=Schizosaccharomyces pombe (strain 972 / ATCC 24843) PE=3 SV=1	:
	Rc_04553.2	OG6_133138	1	M48C	no	1	3	:		:	M48 family peptidase {ECO:0000313|EMBL:KEP49837.1} OS=Rhizoctonia solani 123E PE=4 SV=1	:	Mitochondrial metalloendopeptidase OMA1 OS=Schizosaccharomyces pombe (strain 972 / ATCC 24843) GN=oma1 PE=3 SV=1 [Rhizoctonia solani AG-1 IB]	:	Molecular Function: peptidase activity (GO:0008233);	--	[O]	Posttranslational modification, protein turnover, chaperones	Peptidase family M48	Mitochondrial metalloendopeptidase OMA1 GN=oma1 OS=Schizosaccharomyces pombe (strain 972 / ATCC 24843) PE=3 SV=1	:
	Rc_13638.1	OG6_228408	1	M24B	no	0	6	:		:	Xaa-pro aminopeptidase {ECO:0000313|EMBL:KEP50359.1} OS=Rhizoctonia solani 123E PE=4 SV=1	:	Xaa-pro aminopeptidase [Rhizoctonia solani 123E]	:	--	K01262|1.80588e-139|gtr:GLOTRDRAFT_38247|Creatinase/aminopeptidase; K01262 Xaa-Pro aminopeptidase [EC:3.4.11.9] (A)	[E]	Amino acid transport and metabolism	Metallopeptidase family M24	Probable Xaa-Pro aminopeptidase P GN=ampp OS=Neurospora crassa (strain ATCC 24698 / 74-OR23-1A / CBS 708.71 / DSM PE=3 SV=2	:
	Rc_06315.1	other	3	M50A	no	6	10	:		:	Peptidase family m50 domain-containing protein {ECO:0000313|EMBL:ELU43755.1} OS=Thanatephorus cucumeris (strain AG1-IA) PE=4 SV=1	:	peptidase family m50 domain-containing protein [Rhizoctonia solani AG-1 IA]	:	--	K07765|7.57665e-38|lbc:LACBIDRAFT_315143|hypothetical protein; K07765 S2P endopeptidase [EC:3.4.24.85] (A)	[O]	Posttranslational modification, protein turnover, chaperones	Peptidase family M50	--	:
	Rc_03986.1	other	3	M67C	no	0	11	:		:	JAB1/Mov34/MPN/PAD-1 ubiquitin protease {ECO:0000313|EMBL:KEP53566.1} OS=Rhizoctonia solani 123E PE=4 SV=1	:	JAB1/Mov34/MPN/PAD-1 ubiquitin protease [Rhizoctonia solani AG-3 Rhs1AP]	:	--	K11866|9.52979e-79|fme:FOMMEDRAFT_86688|Mov34-domain-containing protein; K11866 STAM-binding protein [EC:3.4.19.12] (A)	[T]	Signal transduction mechanisms	JAB1/Mov34/MPN/PAD-1 ubiquitin protease	AMSH-like protease sst2 GN=sst2 OS=Schizosaccharomyces pombe (strain 972 / ATCC 24843) PE=1 SV=1	:
	Rc_09671.1	other	3	M80	no	0	18	:		:	WLM domain protein {ECO:0000313|EMBL:KEP53419.1} OS=Rhizoctonia solani 123E PE=4 SV=1	:	WLM domain protein [Rhizoctonia solani 123E]	:	--	--	[P]	Inorganic ion transport and metabolism	WLM domain	DNA-dependent metalloprotease WSS1 GN=WSS1 OS=Saccharomyces cerevisiae (strain ATCC 204508 / S288c) PE=1 SV=1	:
	Rc_06261.1	PG_361	2	M35	SP-19	Sec	13	:		:	Uncharacterized protein {ECO:0000313|EMBL:KDQ21755.1} OS=Botryobasidium botryosum FD-172 SS1 PE=4 SV=1	:	hypothetical protein BOTBODRAFT_150711 [Botryobasidium botryosum FD-172 SS1]	:	--	--	--	--	Lysine-specific metallo-endopeptidase	Peptidyl-Lys metalloendopeptidase GN=MEP OS=Pleurotus ostreatus (Oyster mushroom) PE=1 SV=1	:
	Rc_14147.1	PG_361	2	M35	SP-21	Sec	14	:		:	Putative uncharacterized protein {ECO:0000313|EMBL:EFI96808.1} OS=Schizophyllum commune (strain H4-8 / FGSC 9210) PE=4 SV=1	:	hypothetical protein SCHCODRAFT_55993 [Schizophyllum commune H4-8]	:	--	--	--	--	Lysine-specific metallo-endopeptidase	Peptidyl-Lys metalloendopeptidase (Precursor) GN=MEP OS=Grifola frondosa (Maitake) PE=1 SV=2	:
	Rc_08546.1	PG_672	2	M35	SP-23	Sec	6	:		:	Peptidyl-lys metalloendopeptidase {ECO:0000313|EMBL:KEP49474.1} OS=Rhizoctonia solani 123E PE=4 SV=1	:	Peptidyl-Lys metalloendopeptidase OS=Grifola frondosa GN=MEP PE=1 SV=2 [Rhizoctonia solani AG-1 IB]	:	--	--	--	--	Lysine-specific metallo-endopeptidase	Peptidyl-Lys metalloendopeptidase (Precursor) GN=MEP OS=Grifola frondosa (Maitake) PE=1 SV=2	:
	Rc_11505.1	PG_672	2	M35	SP-23	Sec	6	:		:	Peptidyl-lys metalloendopeptidase {ECO:0000313|EMBL:KEP49474.1} OS=Rhizoctonia solani 123E PE=4 SV=1	:	Peptidyl-Lys metalloendopeptidase OS=Grifola frondosa GN=MEP PE=1 SV=2 [Rhizoctonia solani AG-1 IB]	:	--	--	--	--	Lysine-specific metallo-endopeptidase	Peptidyl-Lys metalloendopeptidase (Precursor) GN=MEP OS=Grifola frondosa (Maitake) PE=1 SV=2	:

## Sheet: S2
	Table S2. Expression profiles of the Metalloprotease genes during R. cerealis Rc207 infection to wheat
	Gene ID	Metalloprotease family	MY	18h	vs. MY	36h	vs. MY	72h	vs. MY	96h	vs. MY	240h	vs. MY
	Rc_07572.1	M01	7.3506	7.00976	-	7.52055	-	6.39795	-	6.46673	-	7.29132	-
	Rc_07592.1	M01	4.68991	5.00372	-	3.79633	-	3.3632	-	4.19217	-	3.82744	-
	Rc_09372.1	M01	5.96624	4.93639	-	5.80354	-	4.9173	-	6.10646	-	6.87557	-
	Rc_10714.1	M03A	3.47044	2.79833	-	4.15098	-	1.55624	-	3.05793	-	3.2811	-
	Rc_01385.1	M03A	6.53037	7.17218	-	6.56125	-	6.08639	-	6.28019	-	6.63333	-
	Rc_04916.1	M12B	7.30916	7.27184	-	6.99508	-	7.77721	-	7.47642	-	7.35213	-
	Rc_06886.1	M13	6.90597	6.86728	-	6.89102	-	6.127	-	6.2156	-	5.83737	-
	Rc_07225.1	M14A	0.361994	3.63585	-	0	-	0	-	4.93728	UP	4.45662	UP
	Rc_13749.1	M14A	0.0677867	0	-	0	-	0	-	5.05697	UP	4.99018	UP
	Rc_05958.1	M14A	0.970536	0	-	0	-	5.281	UP	6.17535	UP	6.40701	UP
	Rc_13286.1	M14A	4.51724	2.83869	-	4.51217	-	2.53349	-	4.01773	-	3.53089	-
	Rc_02035.1	M16A	4.29142	4.84874	-	3.91733	-	4.63846	-	4.6865	-	4.58504	-
	Rc_06737.1	M16B	7.39001	7.25941	-	7.29944	-	6.73061	-	7.00062	-	7.2763	-
	Rc_07186.1	M16B	6.7944	6.69477	-	5.90169	-	5.99537	-	6.95726	-	6.94614	-
	Rc_07650.1	M16B	7.76263	8.14243	-	8.31886	-	8.30014	-	8.07345	-	8.01258	-
	Rc_09260.1	M16B	5.99442	5.89937	-	5.54538	-	3.70178	-	5.56712	-	5.31113	-
	Rc_07156.1	M16C	5.22862	5.65232	-	5.72315	-	5.15395	-	5.10508	-	5.09783	-
	Rc_03798.1	M17	7.06883	7.35377	-	7.73207	-	6.87451	-	7.31843	-	8.1212	-
	Rc_04271.1	M17	6.04414	6.21172	-	6.35611	-	6.04924	-	6.3786	-	7.41165	-
	Rc_03963.1	M18	4.85742	5.08095	-	5.01736	-	4.96673	-	5.80848	-	6.68617	-
	Rc_01787.1	M19	4.86874	0	-	0	-	5.66027	-	5.0758	-	4.6661	-
	Rc_09819.1	M19	4.30272	0	-	0	-	0	-	5.12053	-	5.44342	-
	Rc_08253.1	M20A	2.04222	3.59663	-	4.78782	UP	6.05586	UP	6.29342	UP	5.4976	UP
	Rc_10154.1	M20A	4.40804	4.14254	-	5.64717	-	5.49425	-	5.4285	-	4.94288	-
	Rc_05553.1	M20A	5.70424	4.92121	-	5.67219	-	6.01738	-	5.89708	-	5.73487	-
	Rc_13323.1	M20D	4.54897	4.83293	-	4.268	-	0	-	3.85855	-	3.81685	-
	Rc_07548.1	M20F	4.16941	3.51003	-	2.79435	-	3.69375	-	3.9133	-	3.2144	-
	Rc_08261.1	M20F	5.9533	6.64112	-	7.30075	-	4.61999	-	6.32201	-	7.24925	-
	Rc_11870.1	M20F	5.90913	6.91743	-	6.52622	-	4.58844	-	6.00751	-	7.48394	UP
	Rc_02346.1	M24A	4.07019	0	-	3.468	-	3.71251	-	3.28683	-	3.97624	-
	Rc_04425.1	M24A	2.79481	0	-	0	-	0	-	3.3731	-	3.27729	-
	Rc_04672.1	M24A	5.35617	6.00826	-	5.47902	-	5.62024	-	5.14857	-	5.34473	-
	Rc_00148.1	M24A	7.57737	8.10573	-	7.49323	-	7.2949	-	6.68852	-	7.08348	-
	Rc_13340.1	M24B	4.44207	0	-	5.70567	-	5.73921	-	5.25153	-	5.26788	-
	Rc_03086.1	M24B	5.52286	5.97189	-	5.57448	-	5.19953	-	5.8724	-	5.95354	-
	Rc_07114.1	M24B	5.81585	6.65158	-	6.23837	-	6.15126	-	6.07633	-	6.24246	-
	Rc_08618.1	M24B	6.31558	5.79626	-	6.4961	-	6.64196	-	6.06386	-	6.18359	-
	Rc_11283.1	M24B	4.20154	3.08311	-	6.15948	-	4.24462	-	4.30213	-	4.3514	-
	Rc_00188.1	M24B	4.71473	0	-	4.30241	-	3.79087	-	3.98023	-	4.63919	-
	Rc_11664.1	M24B	5.71167	5.73587	-	5.69918	-	5.54647	-	5.62763	-	5.97855	-
	Rc_13638.1	M24B	3.1512	0	-	3.30612	-	0	-	2.06059	-	1.59889	-
	Rc_04892.1	M24X	5.99508	6.18501	-	6.15485	-	5.35597	-	5.53312	-	4.87753	-
	Rc_06714.1	M24X	7.75156	9.22915	-	8.45287	-	8.34881	-	7.92574	-	8.64518	-
	Rc_00200.1	M28A	0.888589	3.93019	UP	3.84327	UP	6.18164	UP	4.98266	UP	5.03324	UP
	Rc_10140.1	M28A	1.21375	0	-	0	-	6.28419	UP	5.22136	UP	5.06866	UP
	Rc_02749.1	M28A	3.88247	7.55519	-	6.64259	-	7.83288	UP	7.77859	UP	6.23047	-
	Rc_05959.1	M28A	0.938342	0	-	0	-	0	-	2.95438	-	2.98035	-
	Rc_10976.1	M28A	4.06224	6.29301	-	0	-	8.39058	-	7.9903	-	6.23288	-
	Rc_09505.1	M28A	5.23166	3.78135	-	3.87011	-	5.47159	-	5.37629	-	5.04574	-
	Rc_00710.1	M28B	1.43633	0	-	0	-	0	-	1.46083	-	1.43596	-
	Rc_05440.1	M28B	5.51954	6.01008	-	5.34926	-	6.13421	-	5.55669	-	5.73839	-
	Rc_12064.1	M28E	2.56402	0	-	5.95661	UP	4.8649	UP	6.59513	UP	6.62932	UP
	Rc_03188.1	M28E	5.43095	5.46439	-	3.47103	-	5.2663	-	6.15458	-	5.25996	-
	Rc_05103.1	M28E	7.44431	8.02183	-	8.44766	-	7.64292	-	7.99803	-	8.0788	-
	Rc_13933.1	M28E	5.43462	4.20757	-	4.71089	-	4.80978	-	4.8949	-	4.50966	-
	Rc_14409.1	M28E	2.59921	5.28775	-	0	-	2.09366	-	5.91973	-	5.68322	-
	Rc_03716.1	M28E	0.856522	5.35665	UP	3.44867	-	2.49954	-	6.77717	UP	7.28567	UP
	Rc_14240.1	M28E	2.14249	5.90281	UP	3.85879	-	4.20051	-	7.01832	UP	6.969	UP
	Rc_06419.1	M28E	2.42119	3.98539	-	3.74367	-	5.3582	UP	6.72883	UP	7.15062	UP
	Rc_03865.1	M28E	0.654935	0	-	0	-	2.96153	UP	6.29232	UP	7.25463	UP
	Rc_08476.1	M28X	3.44437	4.71793	-	0	-	5.07172	-	5.18699	UP	4.71144	-
	Rc_13080.1	M28X	5.76885	5.36185	-	6.02437	-	4.66258	-	4.46626	-	3.86965	D
	Rc_05660.1	M35	3.59686	4.94891	-	4.0866	-	7.4962	UP	7.52764	UP	7.59667	UP
	Rc_05617.1	M35	2.20373	5.02472	UP	4.13678	-	6.8038	UP	8.98818	UP	8.77234	UP
	Rc_12878.1	M35	1.0001	7.42622	UP	7.30185	UP	6.63117	UP	8.74861	UP	8.20027	UP
	Rc_12840.1	M35	3.60133	0	-	5.935	-	4.16671	-	7.26605	-	8.20495	UP
	Rc_05629.1	M35	0.37861	0	-	0	-	0	-	1.18916	-	2.3957	-
	Rc_08546.1	M35	1.24466	0	-	0	-	1.96572	-	1.46541	-	1.86585	-
	Rc_11505.1	M35	2.35125	0	-	0	-	1.86381	-	2.25615	-	3.04453	-
	Rc_06261.1	M35	1.85771	0	-	0	-	2.96569	-	3.14533	-	2.00889	-
	Rc_14147.1	M35	2.63801	0	-	0	-	0	-	2.10356	-	2.01249	-
	Rc_01454.1	M36	3.38615	6.72691	UP	6.00086	-	7.85884	UP	9.99274	UP	9.93448	UP
	Rc_08876.1	M36	7.45126	7.33366	-	7.41083	-	6.22922	-	7.45202	-	7.81737	-
	Rc_12867.1	M36	7.55176	7.27057	-	8.22477	-	6.9886	-	7.38736	-	8.03233	-
	Rc_08727.1	M36	5.70539	5.97355	-	5.07857	-	2.79419	D	1.96645	D	1.71483	D
	Rc_00285.1	M36	5.46357	6.20596	-	5.74155	-	3.5992	-	1.80812	D	2.12441	D
	Rc_11192.1	M36	2.75489	3.86352	-	0	-	3.60395	-	3.00762	-	2.98044	-
	Rc_05163.1	M36	1.84964	2.66294	-	0	-	1.99716	-	1.7532	-	1.79489	-
	Rc_01923.1	M36	0.699717	0	-	0	-	0	-	0.297802	-	0.888124	-
	Rc_07950.1	M36	0.743857	0	-	3.09992	-	2.72519	-	4.40842	UP	4.47761	UP
	Rc_09888.1	M36	1.48181	0	-	0	-	0	-	2.91037	-	3.84893	-
	Rc_13990.1	M36	2.55498	0	-	0	-	2.67657	-	4.28628	-	3.83538	-
	Rc_04130.1	M38	1.41779	0	-	0	-	0	-	3.01264	-	2.83772	-
	Rc_04367.1	M38	3.07829	4.33779	-	3.73752	-	3.41441	-	3.75407	-	4.19923	-
	Rc_10403.1	M38	1.72804	0	-	0	-	0	-	3.64147	-	2.56491	-
	Rc_11432.1	M38	2.86399	0.921492	-	2.35129	-	2.68351	-	2.57181	-	2.96696	-
	Rc_08701.1	M38	4.61877	0	-	5.24881	-	3.66711	-	4.80453	-	4.25559	-
	Rc_09690.1	M38	3.96128	2.92234	-	2.56531	-	4.15287	-	3.80624	-	3.69843	-
	Rc_06776.1	M38	7.14524	6.70257	-	6.63453	-	5.67932	-	6.65082	-	5.81823	-
	Rc_09151.1	M38	4.38774	0	-	5.84589	-	3.73925	-	5.15673	-	5.39445	-
	Rc_10428.1	M38	4.62265	3.90997	-	5.37693	-	2.86238	-	4.7655	-	4.82397	-
	Rc_06092.1	M41	5.567	5.91545	-	4.37214	-	5.4604	-	5.07013	-	4.97805	-
	Rc_02851.1	M41	5.42057	4.28547	-	0	D	5.93392	-	5.48024	-	5.19529	-
	Rc_12626.1	M43B	2.71125	2.91467	-	4.76005	-	5.93546	UP	8.64003	UP	9.00535	UP
	Rc_10198.1	M43B	0.118248	0	-	0	-	2.78685	-	1.91888	-	2.63767	-
	Rc_03171.1	M43B	0	0	-	0	-	0	-	0.519618	-	0.281025	-
	Rc_01296.1	M48A	5.28248	5.56649	-	6.05354	-	4.54955	-	6.32917	-	5.83208	-
	Rc_04553.2	M48C	4.20139	5.49187	-	4.48604	-	3.47589	-	3.7189	-	3.7316	-
	Rc_01711.1	M49	6.3193	6.37964	-	5.58041	-	5.23423	-	5.27972	-	5.85905	-
	Rc_06315.1	M50A	3.13776	0	-	4.5387	-	0	-	1.79141	-	1.71344	-
	Rc_05830.1	M50A	2.61554	0	-	0	-	0	-	1.76283	-	1.77326	-
	Rc_09494.1	M67A	5.95828	6.44906	-	6.75911	-	5.91842	-	6.89531	-	6.67021	-
	Rc_03896.1	M67A	6.22952	5.93713	-	4.67585	-	6.24302	-	5.42942	-	5.51258	-
	Rc_09975.1	M67A	5.54455	4.70743	-	6.15872	-	5.67764	-	4.82345	-	5.39889	-
	Rc_12578.1	M67A	7.07092	6.71588	-	6.0426	-	7.33474	-	6.92342	-	6.87474	-
	Rc_03986.1	M67C	5.36905	4.3284	-	5.84359	-	5.59666	-	5.22642	-	4.9916	-
	Rc_06632.1	M67X	6.15871	6.47981	-	5.33999	-	6.24939	-	5.83438	-	6.52708	-
	Rc_13264.1	M67X	4.55592	4.46703	-	0	-	4.0408	-	3.96961	-	4.55173	-
	Rc_13855.1	M67X	6.64084	6.62642	-	7.77838	-	6.08062	-	5.78244	-	6.4882	-
	Rc_04244.1	M76	6.00759	5.28376	-	4.6686	-	6.32509	-	5.02025	-	4.68002	-
	Rc_07534.1	M76	6.06589	4.58606	-	5.66283	-	5.46184	-	5.06905	-	4.51068	-
	Rc_08919.1	M79	3.55397	0	-	0	-	0	-	2.92046	-	2.8234	-
	Rc_09671.1	M80	4.46192	3.51376	-	0	-	2.45095	-	2.52329	-	2.89282	-
	Rc_00758.1	M80	3.51941	2.93729	-	0	-	4.86627	-	2.5219	-	1.8492	-
	Rc_03928.1	M80	3.43495	0	-	4.20205	-	2.04812	-	2.01491	-	1.85441	-
	Rc_00850.1	M80	4.34354	6.86754	-	0	-	3.80658	-	4.16083	-	3.66961	-

## Sheet: S3
	Table S3. Primers and their sequences in this study
	Primer name	Sequence (5'–3')	Usage
	RcFL1-F	5'- ATGTCACTTTCTGAGCGCGT-3'	PCR for RcFL1 cDNA amplification
	RcFL1-R	5'- TCACATGCATTTTGCGGG-4'
	RcFL1-GFP-F	5’- acagcccagatcactagt ATGTCACTTTCTGAGCGCGT-3’	PCR for RcFL1-GFP subcellular-localization vector construction
	RcFL1-GFP-R	5’- cggacttaagactag CATGCATTTTGCGGG-3’
	PCOLD-RcFL1-F	5’- ggtaccctcgagggatcc ATGTCACTTTCTGAGCGCGT-3’	PCR for protein expressing vector His-TF-RcFL1 construction
	PCOLD-RcFL1-R	5’- aagcttgaattcggatcc TCACATGCATTTTGCGGG-3’
	PCOLD-RcFL1-MEP36-F	5’- ggtaccctcgagggatcc ATGACATACCGTGTCTGG-3’	PCR for protein expressing vector His-TF-RcFL1-MEP36 construction
	PCOLD-RcFL1-MEP36-R	5’- aagcttgaattcggatcc TCATTCTGGAGAAGGAAG-3’
	QRcFL1-F	5'-GACATCTGAAAGCGAGTTCTACC-3'	RT-qPCR for R.cerealis RcFL1 transcript
	QRcFL1-R	5'-CATTCATTCTCACCACCCGTA-3'
	QTaActin-F	5'-CACTGGAATGGTCAAGGCTG-3'	RT-qPCR for wheat Actin transcript
	QTaActin-R	5'-CTCCATGTCATCCCAGTTG-3'
	QRcActin-F	5'-GCATCCACGAGACCACTTAC-3'	RT-qPCR for R.cerealis Actin transcript
	QRcActin-R	5'-GCGTCCCGCTGCTCAAGAT-3'
	QTaChit3-F	5’-GACGTGGACTACGAGCACTT-3’	RT-qPCR for wheat chitinase3 transcript
	QTaChit3-R	5’-GTACTGGACGACGGTGTTGG-3’
	QTaChitIV-F	5’-GCAAGTACGGTTATTGCGGG-3’	RT-qPCR for wheat chitinaseIV transcript
	QTaChitIV-R	5’-GGAAAAACTGGCGCGTGTAA-3’
	QTaCERK1-F	5’-CGGAGCAGATGGACACACTT-3’	RT-qPCR for wheat TaCERK1 transcript
	QTaCERK1-R	5’-TGAGTGGCCGATGATGTCAC-3’
